# Supplementary material for: Mechanism of hsa_circ_0069443 promoting early pregnancy loss through ALKBH5/FN1 axis in trophoblast cells
Source: iScience. 2024 Dec 16;28(1):111608. doi: 10.1016/j.isci.2024.111608 (PMC11758834; doi:10.1016/j.isci.2024.111608)
Supplement: Table S5. Patient Information of these pregnant women. (This excel form contains 2 sheets, ST1: Patient Information of normal early pregnancy), related to Figure 1 [file mmc2.xlsx]

## Sheet: ST1 normal early pregnancy
Supplementary Data 3. Patient Information of normal early pregnancy
Sample ID	Age	Race	Sex	Number of weeks of menstruation	Gestational weeks	Childbearing history	Height	Weight	BMI	Conception
1	35	Asian	Female	6+3	6+	G3P1	1.68	65	23.03	Natural conception
2	42	Asian	Female	6+4	6+	G2P1	1.59	48	18.9866	Natural conception
3	23	Asian	Female	6+5	6+	G1P0	1.57	52	21.0962	Natural conception
4	26	Asian	Female	7	7	G1P0	1.62	46	17.5278	Natural conception
5	32	Asian	Female	6+6	6+	G4P2	1.55	45	18.7305	Natural conception
6	30	Asian	Female	7	7	G2P1	1.69	81	28.3604	Natural conception
7	32	Asian	Female	7+2	7	G2P1	1.67	62	22.231	Natural conception
8	25	Asian	Female	6+5	7	G1P0	1.62	52	19.8141	Natural conception
9	35	Asian	Female	8+1	8	G3P2	1.49	47.5	21.3954	Natural conception
10	26	Asian	Female	7+4	7+	G2P0	1.64	48	17.8465	Natural conception
11	25	Asian	Female	6+3	6+	G3P1	1.58	51	20.4294	Natural conception
12	30	Asian	Female	7	7	G2P1	1.58	54.5	21.8314	Natural conception
13	42	Asian	Female	8+1	8	G5P2	1.63	57.5	21.6418	Natural conception
14	28	Asian	Female	8+1	8+	G5P1	1.61	60	23.1473	Natural conception
15	30	Asian	Female	7+6	7+	G1P0	1.69	65	22.7583	Natural conception
16	30	Asian	Female	6+5	6+	G2P0	1.6	55	21.4844	Natural conception
17	41	Asian	Female	6+4	6+	G3P2	1.55	46.5	19.3548	Natural conception
18	26	Asian	Female	7+3	7+	G3P1	1.58	45	18.026	Natural conception
19	22	Asian	Female	6+1	6	G1P0	1.59	42	16.6133	Natural conception
20	27	Asian	Female	6+4	6+	G2P0	1.63	49.5	18.6307	Natural conception
21	36	Asian	Female	7+6	7+	G2P1	1.53	44	18.7962	Natural conception
22	43	Asian	Female	6+1	6	G3P2	1.55	50	20.8117	Natural conception
23	33	Asian	Female	6+6	6+	G2P1	1.64	54	20.0773	Natural conception
24	33	Asian	Female	7	7	G1P0	1.7	70	24.2215	Natural conception
25	28	Asian	Female	6+5	6+	G3P2	1.66	59	21.4109	Natural conception
26	29	Asian	Female	6+3	6+	G2P0	1.72	70	23.6614	Natural conception
27	26	Asian	Female	7+3	7+	G3P0	1.61	59	22.7615	Natural conception
28	28	Asian	Female	6+4	6+	G3P2	1.62	54	20.5761	Natural conception
29	32	Asian	Female	6+1	6+	G3P1	1.56	60	24.6548	Natural conception
30	32	Asian	Female	7+2	7	G6P1	1.63	58	21.83	Natural conception
31	35	Asian	Female	7+3	7+	G3P2	1.59	45	17.7999	Natural conception
32	40	Asian	Female	7+3	7+	G5P1	1.58	50	20.0288	Natural conception
33	22	Asian	Female	8+2	8+	G4P1	1.75	80	26.1224	Natural conception
34	35	Asian	Female	6+4	6+	G2P1	1.59	56	22.151	Natural conception
35	41	Asian	Female	7+0	7	G7P2	1.63	70	26.3465	Natural conception
36	33	Asian	Female	7+2	7+	G3P1	1.45	42.5	20.214	Natural conception
37	29	Asian	Female	6+1	6	G3P2	1.6	37	14.4531	Natural conception
38	37	Asian	Female	7+3	7+	G6P2	1.62	60	22.8624	Natural conception
39	31	Asian	Female	6+3	6+	G2P1	1.58	44	17.6254	Natural conception
40	34	Asian	Female	6+0	6	G4P2	1.56	43	17.6693	Natural conception
41	35	Asian	Female	6+0	6	G5P2	1.65	51	18.7328	Natural conception
42	40	Asian	Female	6+3	6	G5P3	1.5	50	22.2222	Natural conception
43	27	Asian	Female	9+4	9+	G4P1	1.56	45	18.4911	Natural conception
44	32	Asian	Female	6+0	6	G6P2	1.63	52.5	19.7599	Natural conception
45	26	Asian	Female	8+5	8+	G3P2	1.55	42	17.4818	Natural conception
46	24	Asian	Female	6+4	6+	G1P0	1.55	45	18.7305	Natural conception
47	36	Asian	Female	8+5	8+	G2P1	1.63	65	24.4646	Natural conception
48	38	Asian	Female	6+0	6	G3P2	1.55	55	22.8928	Natural conception
49	41	Asian	Female	6+6	6+	G3P1	1.68	72	25.5102	Natural conception
50	24	Asian	Female	6+1	6	G2P0	1.69	85	29.7609	Natural conception
51	30	Asian	Female	6+0	6	G5P2	1.56	58	23.833	Natural conception
52	29	Asian	Female	6+2	6	G3P1	1.66	55	19.9594	Natural conception
53	35	Asian	Female	10+1	10	G2P1	1.52	47	20.3428	Natural conception
54	20	Asian	Female	7+2	7+	G1P0	1.58	57	22.8329	Natural conception
55	29	Asian	Female	7+6	7+	G2P1	1.62	52	19.8141	Natural conception
56	31	Asian	Female	6+0	6	G1P0	1.55	56	23.3091	Natural conception
57	37	Asian	Female	7+2	7+	G5P3	1.63	64	24.0882	Natural conception
58	28	Asian	Female	7+0	7	G3P2	1.58	48	19.2277	Natural conception
59	33	Asian	Female	6+2	6	G4P2	1.62	52	19.8141	Natural conception
60	28	Asian	Female	8+4	8+	G2P1	1.74	68	22.46	Natural conception
61	25	Asian	Female	7+3	7+	G1P0	1.56	48.6	19.9704	Natural conception
62	33	Asian	Female	8	8	G2P0	1.59	54	21.3599	Natural conception
63	35	Asian	Female	7+3	7+	G3P1	1.64	71	26.398	Natural conception
64	40	Asian	Female	6+5	6+	G4P1	1.62	57	21.7193	Natural conception
65	22	Asian	Female	7+5	7+	G1P0	1.65	77	28.2828	Natural conception
66	39	Asian	Female	7+6	7+	G3P2	1.59	56	22.151	Natural conception
67	38	Asian	Female	6+5	6+	G2P1	1.61	60	23.1473	Natural conception
68	38	Asian	Female	7	7	G2P1	1.59	69	27.2932	Natural conception
69	36	Asian	Female	7+5	7+	G3P2	1.78	82	25.8806	Natural conception
70	28	Asian	Female	8+6	8+	G2P1	1.67	80	28.6851	Natural conception
71	41	Asian	Female	7+4	7+	G4P1	1.55	56	23.3091	Natural conception
72	27	Asian	Female	10	10	G3P0	1.65	46.5	17.0799	Natural conception
73	29	Asian	Female	6+4	6+	G1P0	1.59	62	24.5243	Natural conception
74	31	Asian	Female	8+4	8+	G2P1	1.53	49	20.9321	Natural conception
75	39	Asian	Female	7+2	7+	G2P1	1.68	56	19.8413	Natural conception
76	37	Asian	Female	7+5	7+	G3P2	1.66	75	27.2173	Natural conception
77	27	Asian	Female	6+4	6+	G3P1	1.65	58	21.3039	Natural conception
78	40	Asian	Female	7+4	7+	G2P1	1.57	53	21.5019	Natural conception
79	28	Asian	Female	6+1	6	G1P0	1.69	55	19.257	Natural conception
80	34	Asian	Female	7+2	7+	G2P1	1.66	55	19.9594	Natural conception
81	41	Asian	Female	7+3	7+	G2P1	1.48	44	20.0877	Natural conception
82	28	Asian	Female	6+5	6+	G1P0	1.57	60	24.3418	Natural conception
83	37	Asian	Female	7+2	7+	G5P3	1.62	62	23.6244	Natural conception
84	36	Asian	Female	7	7+	G2P1	1.61	68	26.2336	Natural conception
85	32	Asian	Female	7+3	7+	G3P1	1.62	56	21.3382	Natural conception
86	38	Asian	Female	7+4	7+	G3P0	1.6	57	22.2656	Natural conception
87	23	Asian	Female	7+1	7+	G1P0	1.58	54	21.6311	Natural conception
88	29	Asian	Female	6+1	6	G1P0	1.62	63	24.0055	Natural conception
89	42	Asian	Female	6+6	6+	G4P3	1.56	58	23.833	Natural conception
90	44	Asian	Female	7	7	G2P1	1.72	69	23.3234	Natural conception
91	24	Asian	Female	9+2	9+	G1P0	1.67	53	19.0039	Natural conception
92	36	Asian	Female	7+3	7+	G3P1	1.65	52	19.1001	Natural conception
93	39	Asian	Female	6+4	6+	G3P2	1.57	60	24.3418	Natural conception
94	25	Asian	Female	7+4	7+	G2P1	1.59	65	25.711	Natural conception
95	42	Asian	Female	8+5	8+	G3P2	1.63	71	26.7229	Natural conception
96	28	Asian	Female	7+2	7+	G2P1	1.6	69	26.9531	Natural conception
97	28	Asian	Female	10+2	10+	G1P0	1.56	51	20.9566	Natural conception
98	41	Asian	Female	7+6	7+	G3P2	1.64	57	21.1927	Natural conception
99	33	Asian	Female	8+4	8+	G3P1	1.6	65	25.3906	Natural conception
100	36	Asian	Female	8+4	8+	G2P1	1.59	49	19.3821	Natural conception
101	29	Asian	Female	8+6	8+	G1P0	1.69	64	22.4082	Natural conception
102	41	Asian	Female	7+5	7+	G4P1	1.58	62	24.8358	Natural conception
103	36	Asian	Female	6+5	6+	G2P1	1.53	51	21.7865	Natural conception
104	34	Asian	Female	6+4	6+	G2P1	1.62	50	19.052	Natural conception
105	32	Asian	Female	7+6	7+	G1P0	1.59	53	20.9644	Natural conception
106	27	Asian	Female	9	9	G2P1	1.66	58	21.048	Natural conception
107	31	Asian	Female	6+1	6	G4P2	1.64	55	20.4491	Natural conception
108	30	Asian	Female	6+4	6+	G2P0	1.57	64	25.9645	Natural conception
109	30	Asian	Female	7+5	7+	G2P1	1.57	50	20.2848	Natural conception
110	31	Asian	Female	7+3	7+	G2P1	1.66	54	19.5965	Natural conception
111	26	Asian	Female	8	8	G1P0	1.62	59	22.4813	Natural conception
112	32	Asian	Female	8+4	8+	G2P0	1.54	44	18.5529	Natural conception
113	40	Asian	Female	8+3	8+	G3P1	1.51	52.5	23.0253	Natural conception
114	31	Asian	Female	6+3	6+	G2P1	1.58	49	19.6283	Natural conception
115	25	Asian	Female	7+5	7+	G1P0	1.52	45	19.4771	Natural conception
116	28	Asian	Female	8	8	G2P0	1.56	55	22.6003	Natural conception
117	32	Asian	Female	6+3	6	G3P2	1.55	52	21.6441	Natural conception
118	32	Asian	Female	9	8+	G3P1	1.63	62	23.3355	Natural conception
119	39	Asian	Female	6+6	7	G2P1	1.65	64.5	23.6915	Natural conception
120	37	Asian	Female	8+1	8	G4P3	1.6	54	21.0938	Natural conception
121	28	Asian	Female	6+2	6	G2P0	1.56	48	19.7239	Natural conception
122	33	Asian	Female	7	7	G2P1	1.65	53	19.4674	Natural conception
123	42	Asian	Female	7+2	7+	G3P1	1.57	65	26.3702	Natural conception
124	26	Asian	Female	8+6	8+	G2P0	1.55	48	19.9792	Natural conception
125	24	Asian	Female	8	8	G1P0	1.55	42	17.4818	Natural conception
126	35	Asian	Female	7+3	7+	G3P1	1.59	62	24.5243	Natural conception
127	41	Asian	Female	7+1	7	G3P2	1.69	76	26.6097	Natural conception
128	35	Asian	Female	7+1	7+	G4P2	1.63	58	21.83	Natural conception
129	42	Asian	Female	7+5	7+	G2P1	1.57	58	23.5304	Natural conception
130	26	Asian	Female	8+2	8+	G2P1	1.49	39.5	17.792	Natural conception
131	29	Asian	Female	8+1	8	G3P0	1.54	52	21.9261	Natural conception
132	34	Asian	Female	7+5	7+	G3P2	1.59	45	17.7999	Natural conception
133	40	Asian	Female	8	8	G2P1	1.68	66	23.3844	Natural conception
134	41	Asian	Female	7+2	7+	G4P2	1.6	61	23.8281	Natural conception
135	29	Asian	Female	9	8+	G1P0	1.63	59	22.2063	Natural conception
136	38	Asian	Female	7+3	7+	G2P1	1.56	55	22.6003	Natural conception
137	29	Asian	Female	8+5	8+	G2P1	1.5	53	23.5556	Natural conception
138	43	Asian	Female	7+6	7+	G3P2	1.54	56	23.6128	Natural conception
139	26	Asian	Female	7+2	7+	G1P0	1.63	52.5	19.7599	Natural conception
140	24	Asian	Female	8+1	8+	G2P1	1.7	82.5	28.5467	Natural conception
141	34	Asian	Female	7+6	7+	G3P2	1.55	54	22.4766	Natural conception
142	35	Asian	Female	6+5	6+	G3P2	1.62	63	24.0055	Natural conception
143	24	Asian	Female	7	7	G2P0	1.61	60	23.1473	Natural conception
144	22	Asian	Female	9+2	9+	G1P0	1.48	44	20.0877	Natural conception
145	42	Asian	Female	7+4	7+	G3P1	1.59	56	22.151	Natural conception
146	39	Asian	Female	6+6	6+	G2P1	1.65	64	23.5078	Natural conception
147	33	Asian	Female	8	8	G3P1	1.67	66	23.6652	Natural conception
148	38	Asian	Female	6+3	6	G5P1	1.54	68	28.6726	Natural conception
149	35	Asian	Female	7+1	7+	G4P3	1.52	59	25.5367	Natural conception
150	28	Asian	Female	8+2	8+	G2P1	1.57	61	24.7475	Natural conception
151	27	Asian	Female	8	8	G2P0	1.63	55	20.7008	Natural conception
152	29	Asian	Female	8+2	8+	G2P1	1.56	56	23.0112	Natural conception
153	39	Asian	Female	7	7	G3P1	1.6	62	24.2188	Natural conception
154	42	Asian	Female	7+3	7+	G3P2	1.64	59	21.9363	Natural conception
155	28	Asian	Female	6+6	6+	G1P0	1.56	59	24.2439	Natural conception
156	34	Asian	Female	7	7	G4P2	1.63	75	28.2284	Natural conception
157	36	Asian	Female	6+4	6+	G3P1	1.53	64	27.3399	Natural conception
158	35	Asian	Female	8	8	G5P2	1.62	73	27.8159	Natural conception
159	29	Asian	Female	8+2	8+	G2P1	1.65	53	19.4674	Natural conception
160	30	Asian	Female	8+2	8+	G2P1	1.67	66	23.6652	Natural conception
161	36	Asian	Female	7+5	7+	G3P1	1.59	57	22.5466	Natural conception
162	25	Asian	Female	7+2	7	G1P0	1.56	59	24.2439	Natural conception
163	34	Asian	Female	8	8	G6P3	1.65	72	26.4463	Natural conception
164	27	Asian	Female	8+3	8+	G2P1	1.64	58	21.5645	Natural conception
165	41	Asian	Female	7+2	7+	G3P2	1.65	62.5	22.9568	Natural conception
166	29	Asian	Female	7+6	7+	G4P1	1.55	49	20.3954	Natural conception
167	28	Asian	Female	8	8	G2P1	1.63	53	19.9481	Natural conception
168	33	Asian	Female	6+6	6+	G2P1	1.58	60	24.0346	Natural conception
169	27	Asian	Female	7+6	7+	G4P2	1.67	55	19.721	Natural conception
170	29	Asian	Female	6+5	6+	G2P1	1.54	50	21.0828	Natural conception
171	39	Asian	Female	7+4	7+	G3P2	1.59	51	20.1733	Natural conception
172	22	Asian	Female	6+3	6	G1P0	1.6	58	22.6562	Natural conception
173	25	Asian	Female	8+2	8+	G2P0	1.65	60	22.0386	Natural conception
174	28	Asian	Female	7+6	7+	G2P1	1.57	52.5	21.299	Natural conception
175	38	Asian	Female	7+4	7+	G4P1	1.71	68	23.255	Natural conception

## Sheet: ST2 early pregnancy loss
Supplementary Data 3. Patient Information of early pregnancy loss
Sample ID	Age	Race	Sex	Number of weeks of menstruation	Gestational weeks	Childbearing history	Height	Weight	BMI	Conception
1	39	Asian	Female	9+5	7	G4P0	1.57	54	21.9076	Assisted reproductive technology
2	29	Asian	Female	7+6	6	G1P0	1.56	50	20.5457	Ovulation induction
3	31	Asian	Female	10	8	G2P1	1.6	58	22.6562	Natural conception
4	29	Asian	Female	9+3	8	G2P0	1.55	56.5	23.5172	Natural conception
5	26	Asian	Female	9+2	7	G1P0	1.62	53	20.1951	Assisted reproductive technology
6	27	Asian	Female	8+6	7	G2P0	1.58	54	21.6311	Natural conception
7	31	Asian	Female	8+3	5+	G4P1	1.59	57	22.5466	Natural conception
8	38	Asian	Female	8+3	7	G6P1	1.59	56	22.151	Natural conception
9	29	Asian	Female	8+4	6+	G3P1	1.66	66	23.9512	Assisted reproductive technology
10	33	Asian	Female	7+6	6+	G2P0	1.65	59	21.6713	Assisted reproductive technology
11	29	Asian	Female	9	8	G1P0	1.57	60	24.3418	Natural conception
12	21	Asian	Female	7+3	6+	G1P0	1.55	55	22.8928	Ovulation induction
13	29	Asian	Female	9+0	7+	G1P0	1.72	57.5	19.4362	Assisted reproductive technology
14	36	Asian	Female	11+1	9	G3P0	1.6	52	20.3125	Natural conception
15	31	Asian	Female	8+5	7+	G5P1	1.58	54	21.6311	Natural conception
16	40	Asian	Female	10+3	8+	G3P1	1.58	51	20.4294	Natural conception
17	24	Asian	Female	10+5	9	G2P0	1.55	41	17.0656	Natural conception
18	31	Asian	Female	9+2	7+	G3P2	1.58	49	19.6283	Natural conception
19	24	Asian	Female	9+4	8+	G1P0	1.58	50	20.0288	Assisted reproductive technology
20	34	Asian	Female	8+0	6+	G2P1	1.63	57	21.4536	Assisted reproductive technology
21	39	Asian	Female	11+4	9	G7P1	1.62	50	19.052	Assisted reproductive technology
22	32	Asian	Female	9+3	7+	G2P0	1.55	49	20.3954	Assisted reproductive technology
23	38	Asian	Female	6+3	5	G4P3	1.55	50	20.8117	Natural conception
24	25	Asian	Female	9+1	7+	G2P0	1.64	59	21.9363	Assisted reproductive technology
25	26	Asian	Female	9+0	6+	G2P0	1.44	50	24.1127	Assisted reproductive technology
26	24	Asian	Female	10+0	7+	G2P0	1.63	59.5	22.3945	Natural conception
27	20	Asian	Female	9+4	8	G2P1	1.59	55	21.7555	Natural conception
28	29	Asian	Female	9+4	7+	G1P0	1.64	48	17.8465	Natural conception
29	28	Asian	Female	8+5	7+	G3P0	1.62	47	17.9089	Assisted reproductive technology
30	29	Asian	Female	8+5	7+	G1P0	1.58	55	22.0317	Assisted reproductive technology
31	38	Asian	Female	10+2	9	G5P2	1.6	52	20.3125	Natural conception
32	37	Asian	Female	8+4	6+	G3P0	1.51	55	24.1217	Assisted reproductive technology
33	35	Asian	Female	6+5	6	G2P1	1.65	69	25.3444	Natural conception
34	30	Asian	Female	10+2	8	G2P0	1.6	55	21.4844	Natural conception
35	31	Asian	Female	10+3	8+	G3P0	1.65	66	24.2424	Assisted reproductive technology
36	34	Asian	Female	9+5	7+	G3P0	1.56	44	18.0802	Natural conception
37	33	Asian	Female	10	9	G2P1	1.67	56	20.0796	Natural conception
38	24	Asian	Female	9+4	8	G1P0	1.59	62	24.5243	Assisted reproductive technology
39	35	Asian	Female	9+3	7+	G4P1	1.69	66	23.1084	Natural conception
40	33	Asian	Female	8+5	6+	G3P0	1.7	71	24.5675	Natural conception
41	28	Asian	Female	8+3	7+	G2P0	1.55	59	24.5578	Assisted reproductive technology
42	30	Asian	Female	8+2	7+	G2P1	1.49	39.5	17.792	Natural conception
43	35	Asian	Female	7+4	6	G3P1	1.72	72	24.3375	Natural conception
44	35	Asian	Female	8+4	6+	G1P0	1.63	69	25.9701	Natural conception
45	32	Asian	Female	10+5	8	G3P1	1.54	62	26.1427	Natural conception
46	36	Asian	Female	9+3	7+	G2P1	1.61	65	25.0762	Assisted reproductive technology
47	40	Asian	Female	8+2	7+	G2P0	1.52	54	23.3726	Natural conception
48	26	Asian	Female	8+4	6+	G3P1	1.68	58	20.5499	Ovulation induction
49	32	Asian	Female	8+1	5+	G4P0	1.56	62	25.4767	Natural conception
50	28	Asian	Female	7+5	6+	G1P0	1.67	60	21.5139	Natural conception
51	37	Asian	Female	8	6+	G3P1	1.67	65	23.3067	Assisted reproductive technology
52	27	Asian	Female	7+6	7	G2P0	1.5	51	22.6667	Assisted reproductive technology
53	29	Asian	Female	9+5	7+	G2P1	1.62	63	24.0055	Natural conception
54	27	Asian	Female	9+5	7+	G2P0	1.53	50	21.3593	Natural conception
55	37	Asian	Female	10+5	8+	G5P2	1.62	61	23.2434	Assisted reproductive technology
56	32	Asian	Female	9+2	8	G4P1	1.63	64	24.0882	Natural conception
57	32	Asian	Female	8+3	6+	G2P0	1.63	69	25.9701	Natural conception
58	36	Asian	Female	8+4	6+	G3P0	1.57	58	23.5304	Assisted reproductive technology
59	29	Asian	Female	8+3	7+	G3P1	1.55	53	22.0604	Natural conception
60	42	Asian	Female	8+6	6+	G2P1	1.59	56	22.151	Assisted reproductive technology
61	30	Asian	Female	7+4	6	G5P0	1.61	50	19.2894	Natural conception
62	27	Asian	Female	9	6+	G2P1	1.74	75	24.7721	Natural conception
63	25	Asian	Female	9+1	6+	G2P1	1.58	55	22.0317	Natural conception
64	35	Asian	Female	10+3	8+	G4P1	1.52	52	22.5069	Natural conception
65	30	Asian	Female	11	8+	G2P0	1.56	56	23.0112	Natural conception
66	33	Asian	Female	7+5	6+	G3P1	1.64	60	22.3081	Assisted reproductive technology
67	28	Asian	Female	8+4	6+	G3P0	1.65	62.5	22.9568	Assisted reproductive technology
68	27	Asian	Female	10+4	8+	G2P0	1.65	59	21.6713	Natural conception
69	36	Asian	Female	8+6	6+	G3P2	1.59	51	20.1733	Natural conception
70	28	Asian	Female	8+5	7	G2P1	1.66	69	25.0399	Natural conception
71	38	Asian	Female	9	6+	G3P1	1.59	69.5	27.491	Ovulation induction
72	45	Asian	Female	9+2	7+	G6P1	1.64	61	22.68	Assisted reproductive technology
73	30	Asian	Female	8+3	6+	G1P0	1.62	58	22.1003	Assisted reproductive technology
74	29	Asian	Female	9+5	7+	G1P0	1.63	56	21.0772	Assisted reproductive technology
75	29	Asian	Female	9+2	7+	G2P1	1.58	56	22.4323	Assisted reproductive technology
76	35	Asian	Female	9+1	7+	G1P0	1.58	52	20.83	Natural conception
77	34	Asian	Female	8+6	6+	G2P1	1.54	54	22.7694	Natural conception
78	35	Asian	Female	10	8	G3P1	1.46	52	24.3948	Assisted reproductive technology
79	27	Asian	Female	8+1	6+	G2P0	1.58	60	24.0346	Natural conception
80	28	Asian	Female	8+5	7+	G2P0	1.56	57	23.4221	Assisted reproductive technology
81	25	Asian	Female	9+3	8	G1P0	1.62	63	24.0055	Assisted reproductive technology
82	31	Asian	Female	9+1	6+	G1P0	1.53	57	24.3496	Assisted reproductive technology
83	32	Asian	Female	10+2	7+	G1P0	1.58	62	24.8358	Assisted reproductive technology
84	32	Asian	Female	9+2	7+	G3P1	1.56	48	19.7239	Natural conception
85	33	Asian	Female	8+1	6+	G2P0	1.59	53	20.9644	Natural conception
86	38	Asian	Female	8+4	7+	G5P2	1.72	78	26.3656	Natural conception
87	32	Asian	Female	8	6+	G2P0	1.55	45	18.7305	Assisted reproductive technology
88	30	Asian	Female	8+3	6+	G2P1	1.68	76	26.9274	Ovulation induction
89	27	Asian	Female	9+4	7+	G3P1	1.69	55	19.257	Assisted reproductive technology
90	32	Asian	Female	9	7+	G3P0	1.56	51	20.9566	Natural conception
91	31	Asian	Female	8+2	7	G4P2	1.55	50	20.8117	Natural conception
92	32	Asian	Female	9+5	8	G2P0	1.65	55.5	20.3857	Assisted reproductive technology
93	30	Asian	Female	9+2	7+	G3P2	1.59	56	22.151	Assisted reproductive technology
94	27	Asian	Female	10	8+	G1P0	1.75	61	19.9184	Natural conception
95	28	Asian	Female	8+2	6+	G1P0	1.64	74	27.5134	Ovulation induction
96	39	Asian	Female	8+6	7	G3P0	1.48	44.5	20.3159	Natural conception
97	32	Asian	Female	6+5	5+	G2P0	1.58	45	18.026	Natural conception
98	27	Asian	Female	8+3	7+	G1P0	1.54	52	21.9261	Natural conception
99	36	Asian	Female	8+2	7+	G2P1	1.56	50	20.5457	Assisted reproductive technology
100	29	Asian	Female	7+6	6+	G3P1	1.56	53	21.7784	Natural conception
101	27	Asian	Female	9+1	7+	G1P0	1.59	54	21.3599	Natural conception
102	29	Asian	Female	8+6	6+	G2P1	1.64	57	21.1927	Natural conception
103	27	Asian	Female	8	6+	G2P0	1.62	51	19.433	Assisted reproductive technology
104	37	Asian	Female	7+5	6+	G4P0	1.58	48	19.2277	Natural conception
105	29	Asian	Female	9+3	7+	G3P1	1.61	45	17.3604	Natural conception
106	34	Asian	Female	8+4	7+	G1P0	1.64	67	24.9108	Assisted reproductive technology
107	29	Asian	Female	8+3	6+	G3P1	1.57	53	21.5019	Assisted reproductive technology
108	24	Asian	Female	8+3	7+	G2P0	1.65	56	20.5693	Natural conception
109	28	Asian	Female	11+1	9	G3P0	1.54	48	20.2395	Assisted reproductive technology
110	38	Asian	Female	8+4	7+	G1P0	1.58	54	21.6311	Natural conception
111	31	Asian	Female	7+2	6+	G3P1	1.6	69	26.9531	Natural conception
112	31	Asian	Female	8+5	6+	G2P0	1.59	49	19.3821	Assisted reproductive technology
113	40	Asian	Female	8	7	G4P0	1.63	54	20.3244	Assisted reproductive technology
114	45	Asian	Female	6+6	5+	G4P1	1.62	51	19.433	Natural conception
115	27	Asian	Female	9	7+	G1P0	1.7	67	23.1834	Natural conception
116	28	Asian	Female	8+5	7+	G2P1	1.48	47	21.4573	Natural conception
117	33	Asian	Female	9+4	8+	G3P0	1.56	54	22.1893	Assisted reproductive technology
118	38	Asian	Female	9+2	7+	G5P1	1.58	75	30.0433	Assisted reproductive technology
119	28	Asian	Female	8+1	6+	G3P0	1.72	67	22.6474	Natural conception
120	25	Asian	Female	7+6	6+	G2P0	1.59	57	22.5466	Natural conception
121	33	Asian	Female	11+2	9+	G3P0	1.67	54	19.3625	Assisted reproductive technology
122	33	Asian	Female	7+2	6	G2P1	1.56	51.5	21.1621	Natural conception
123	27	Asian	Female	7+2	6+	G3P1	1.62	59	22.4813	Natural conception
124	32	Asian	Female	8+1	6+	G2P0	1.6	50	19.5312	Natural conception
125	34	Asian	Female	9	7	G2P1	1.58	54.5	21.8314	Ovulation induction
126	34	Asian	Female	8+4	7+	G1P0	1.54	57	24.0344	Natural conception
127	32	Asian	Female	9+2	8	G2P0	1.62	54	20.5761	Assisted reproductive technology
128	34	Asian	Female	7+3	6+	G5P1	1.68	66	23.3844	Natural conception
129	30	Asian	Female	6+5	6	G3P1	1.56	58	23.833	Natural conception
130	32	Asian	Female	7+3	6+	G4P0	1.56	61	25.0657	Assisted reproductive technology
131	30	Asian	Female	8+1	6+	G3P0	1.55	57	23.7253	Natural conception
132	30	Asian	Female	8+4	7+	G2P1	1.53	57.5	24.5632	Assisted reproductive technology
133	37	Asian	Female	7+3	6+	G2P0	1.62	56	21.3382	Ovulation induction
134	41	Asian	Female	8+5	7+	G21P2	1.63	63	23.7118	Natural conception
