# Supplementary material for: Mechanism of hsa_circ_0069443 promoting early pregnancy loss through ALKBH5/FN1 axis in trophoblast cells
Source: iScience. 2024 Dec 16;28(1):111608. doi: 10.1016/j.isci.2024.111608 (PMC11758834; doi:10.1016/j.isci.2024.111608)
Supplement: Table S6. RNA immunoprecipitation sequencing (RIP-seq) was performed by pulling down ALKBH5 in the JEG-3 cell line, related to STAR Methods [file mmc3.xls]

ensembl_gene_id	log2FC	Pvalue	FDR	JEG-3-0922-IP	JEG-3-0922-Input	JEG-3-0922-igg	external_gene_name	gene_biotype	description
ENSG00000001084	1.65799830734619	0.016837108039523	0.0657636345821552	10.3697855115819	11.9933238876878	6.45413153268942	GCLC	protein_coding	glutamate-cysteine ligase catalytic subunit [Source:HGNC Symbol;Acc:HGNC:4311]
ENSG00000001167	1.39168179419293	0.0273717147929122	0.0981791999457244	11.4331666632498	12.0250948396288	8.5586217188737	NFYA	protein_coding	nuclear transcription factor Y subunit alpha [Source:HGNC Symbol;Acc:HGNC:7804]
ENSG00000001629	1.45220910933834	0.0093583381578948	0.0408777645706374	14.8771695312716	16.4614892326732	10.6791594686577	ANKIB1	protein_coding	ankyrin repeat and IBR domain containing 1 [Source:HGNC Symbol;Acc:HGNC:22215]
ENSG00000002822	1.53792401001121	0.0440321411373463	0.141907548593151	8.20611941849077	6.07030697539323	5.55075215568768	MAD1L1	protein_coding	mitotic arrest deficient 1 like 1 [Source:HGNC Symbol;Acc:HGNC:6762]
ENSG00000003756	1.61205271375766	0.0088544435236978	0.039002332856581	12.9476450927392	12.3440187591111	8.31935825557898	RBM5	protein_coding	RNA binding motif protein 5 [Source:HGNC Symbol;Acc:HGNC:9902]
ENSG00000003989	1.87229905356273	1.63706583116219e-06	1.95053962497087e-05	35.2278083642931	42.2920373642872	18.8991690974016	SLC7A2	protein_coding	solute carrier family 7 member 2 [Source:HGNC Symbol;Acc:HGNC:11060]
ENSG00000004399	2.27739887803091	9.36855982400069e-12	2.31501537827565e-10	55.3882508044795	46.6848530017544	22.4402420622396	PLXND1	protein_coding	plexin D1 [Source:HGNC Symbol;Acc:HGNC:9107]
ENSG00000004478	1.09994879532016	5.13624969181426e-05	0.000439300844287795	55.7224837539308	48.7283384202108	51.0608625422498	FKBP4	protein_coding	FK506 binding protein 4 [Source:HGNC Symbol;Acc:HGNC:3720]
ENSG00000004487	1.51467698089688	3.01896160029957e-10	6.4991384432925e-09	82.0637376441278	81.6033635613756	56.4109417297683	KDM1A	protein_coding	lysine demethylase 1A [Source:HGNC Symbol;Acc:HGNC:29079]
ENSG00000004534	1.32827410471729	0.013159157182506	0.053954786212701	15.5077011461458	12.057966162924	12.1303222026174	RBM6	protein_coding	RNA binding motif protein 6 [Source:HGNC Symbol;Acc:HGNC:9903]
ENSG00000004700	1.53031575440728	0.0220737413453607	0.0822400629566782	10.6807110090928	13.5855994427666	7.26280662610528	RECQL	protein_coding	RecQ like helicase [Source:HGNC Symbol;Acc:HGNC:9948]
ENSG00000004766	2.71207850568269	0.0127256096499401	0.052589281087699	6.06709410252217	7.44781695110393	1.81860764266979	VPS50	protein_coding	VPS50, EARP/GARPII complex subunit [Source:HGNC Symbol;Acc:HGNC:25956]
ENSG00000004864	1.895501859741	1.12412477384628e-09	2.27356597117079e-08	55.9308267319069	65.5191533378334	29.5272896179887	SLC25A13	protein_coding	solute carrier family 25 member 13 [Source:HGNC Symbol;Acc:HGNC:10983]
ENSG00000004975	1.54754107447346	0.00547770216473417	0.0262938443759119	15.4685452121716	13.6727273957777	10.3936586541248	DVL2	protein_coding	dishevelled segment polarity protein 2 [Source:HGNC Symbol;Acc:HGNC:3086]
ENSG00000005007	2.77290204287631	2.66181098278435e-17	1.11223032523704e-15	68.3527319528473	71.7481979587165	19.6428476840705	UPF1	protein_coding	UPF1, RNA helicase and ATPase [Source:HGNC Symbol;Acc:HGNC:9962]
ENSG00000005100	2.52014002602831	1.7758121328586e-06	2.09511011831572e-05	24.1737632675926	27.5826896252004	8.2771682901514	DHX33	protein_coding	DEAH-box helicase 33 [Source:HGNC Symbol;Acc:HGNC:16718]
ENSG00000005156	2.01064738618444	0.000175706890958469	0.00131496065036954	19.6285292007086	20.2969455149812	9.56748623537824	LIG3	protein_coding	DNA ligase 3 [Source:HGNC Symbol;Acc:HGNC:6600]
ENSG00000005339	2.03452199942103	4.04724758107788e-08	6.48529658997221e-07	41.3741181401155	35.95018053195	19.8358978528906	CREBBP	protein_coding	CREB binding protein [Source:HGNC Symbol;Acc:HGNC:2348]
ENSG00000005700	2.39504455081453	0.000317538098179841	0.0022320405803132	14.5579558056071	17.8660372282513	5.43619976593586	IBTK	protein_coding	inhibitor of Bruton tyrosine kinase [Source:HGNC Symbol;Acc:HGNC:17853]
ENSG00000005810	3.33559500800873	1.20491955467863e-09	2.41666698683377e-08	29.6450676271328	34.9271904064801	5.76784467098657	MYCBP2	protein_coding	MYC binding protein 2, E3 ubiquitin protein ligase [Source:HGNC Symbol;Acc:HGNC:23386]
ENSG00000005884	2.09847996553406	0.0206047796233678	0.0776081120461998	7.07463484787177	6.73391696061914	3.24469497117245	ITGA3	protein_coding	integrin subunit alpha 3 [Source:HGNC Symbol;Acc:HGNC:6139]
ENSG00000005889	2.06959569606688	0.0156263053408213	0.0619186560656713	7.85199192283316	8.41433643780628	3.67404712448872	ZFX	protein_coding	zinc finger protein, X-linked [Source:HGNC Symbol;Acc:HGNC:12869]
ENSG00000006007	1.17807719404513	0.0116533242652039	0.0488968285242201	19.369197171907	20.2193878445385	16.8131972920549	GDE1	protein_coding	glycerophosphodiester phosphodiesterase 1 [Source:HGNC Symbol;Acc:HGNC:29644]
ENSG00000006062	1.98810189351405	0.0265786002049156	0.0957912173902229	6.96067658543783	4.78788865725421	3.44626296393298	MAP3K14	protein_coding	mitogen-activated protein kinase kinase kinase 14 [Source:HGNC Symbol;Acc:HGNC:6853]
ENSG00000006118	1.97581821606483	1.44942319288426e-05	0.00013876180352561	26.8293122901983	27.0473567268212	13.3968980761521	TMEM132A	protein_coding	transmembrane protein 132A [Source:HGNC Symbol;Acc:HGNC:31092]
ENSG00000006125	2.69597044975106	4.90051087414416e-19	2.29465944978408e-17	78.1640470665674	94.9128931426613	23.6926875091181	AP2B1	protein_coding	adaptor related protein complex 2 beta 1 subunit [Source:HGNC Symbol;Acc:HGNC:563]
ENSG00000006194	1.82541098096665	0.0047802690559156	0.0234320805779586	12.6322903331072	11.7119352305767	7.00090042474014	ZNF263	protein_coding	zinc finger protein 263 [Source:HGNC Symbol;Acc:HGNC:13056]
ENSG00000006432	2.66170615443061	0.000318006047198721	0.00223272157058892	12.9256825233441	14.9172391729766	4.01213330495743	MAP3K9	protein_coding	mitogen-activated protein kinase kinase kinase 9 [Source:HGNC Symbol;Acc:HGNC:6861]
ENSG00000006453	1.50310874764295	0.000676818501538802	0.00432775443545056	24.1766971117219	21.3110154077782	16.7529545968695	BAIAP2L1	protein_coding	BAI1 associated protein 2 like 1 [Source:HGNC Symbol;Acc:HGNC:21649]
ENSG00000006576	1.8713211769133	0.000514220060731744	0.00339633601034347	18.5066326362279	20.1357562865051	9.93525137940756	PHTF2	protein_coding	putative homeodomain transcription factor 2 [Source:HGNC Symbol;Acc:HGNC:13411]
ENSG00000006607	2.34557587455023	0.00018839440469496	0.00139344699821706	16.0476853190586	18.0737635830022	6.20153167032871	FARP2	protein_coding	FERM, ARH/RhoGEF and pleckstrin domain protein 2 [Source:HGNC Symbol;Acc:HGNC:16460]
ENSG00000006715	1.87233550346749	0.0101257328102626	0.043534501121365	10.1373012066239	11.5793807979758	5.43836639827523	VPS41	protein_coding	VPS41, HOPS complex subunit [Source:HGNC Symbol;Acc:HGNC:12713]
ENSG00000006744	2.09924990991846	1.09703460337754e-08	1.90226432522267e-07	43.0872230079326	40.857791322292	19.7508856614324	ELAC2	protein_coding	elaC ribonuclease Z 2 [Source:HGNC Symbol;Acc:HGNC:14198]
ENSG00000006831	1.2608109592469	0.00970864295370808	0.0421174510832455	18.2907025049765	22.2070586400844	14.9921434871427	ADIPOR2	protein_coding	adiponectin receptor 2 [Source:HGNC Symbol;Acc:HGNC:24041]
ENSG00000007168	1.97439048756929	1.30640911066426e-05	0.000126478899740416	27.1378610015255	31.9520178605858	13.564385234365	PAFAH1B1	protein_coding	platelet activating factor acetylhydrolase 1b regulatory subunit 1 [Source:HGNC Symbol;Acc:HGNC:8574]
ENSG00000007202	2.83893316225891	1.03546090123235e-22	6.04890120651946e-21	89.6701752516326	90.2499687786427	24.6160997248457	KIAA0100	protein_coding	KIAA0100 [Source:HGNC Symbol;Acc:HGNC:28960]
ENSG00000007384	1.11817323176773	0.0387551396113362	0.12865637243664	14.1372313701688	10.4166699441859	12.7919261725691	RHBDF1	protein_coding	rhomboid 5 homolog 1 [Source:HGNC Symbol;Acc:HGNC:20561]
ENSG00000007866	1.22682015482253	4.85654626519667e-08	7.6597218552263e-07	84.9844598736258	71.8672912364177	71.3189785249581	TEAD3	protein_coding	TEA domain transcription factor 3 [Source:HGNC Symbol;Acc:HGNC:11716]
ENSG00000007923	1.20915572346633	0.00125479166026015	0.00739841393413557	30.3997834709944	25.4534118581106	25.8257896687608	DNAJC11	protein_coding	DnaJ heat shock protein family (Hsp40) member C11 [Source:HGNC Symbol;Acc:HGNC:25570]
ENSG00000007944	2.14581964965682	0.000683596746145583	0.00436182568563942	14.7993782397177	17.0849375662585	6.56844627029679	MYLIP	protein_coding	myosin regulatory light chain interacting protein [Source:HGNC Symbol;Acc:HGNC:21155]
ENSG00000008083	2.2582316881815	6.55728900599655e-08	1.01688680281137e-06	35.1639214115277	35.0410110858116	14.4370043425536	JARID2	protein_coding	jumonji and AT-rich interaction domain containing 2 [Source:HGNC Symbol;Acc:HGNC:6196]
ENSG00000008130	1.32320806152178	0.0320885342320638	0.111476160781945	11.6565918460962	10.7910032108118	9.15000928129884	NADK	protein_coding	NAD kinase [Source:HGNC Symbol;Acc:HGNC:29831]
ENSG00000008256	1.93908566186173	7.73391196757247e-10	1.59366261331793e-08	55.3252227964688	56.4075258956717	28.3384103523274	CYTH3	protein_coding	cytohesin 3 [Source:HGNC Symbol;Acc:HGNC:9504]
ENSG00000008294	1.97794298695249	1.12538114079705e-05	0.000110283686061496	27.4794236111948	31.4761212489064	13.7013295374399	SPAG9	protein_coding	sperm associated antigen 9 [Source:HGNC Symbol;Acc:HGNC:14524]
ENSG00000008311	2.2075560884792	2.12065384027485e-07	3.02369055851511e-06	33.3429509332307	39.0111638240308	14.1787744900364	AASS	protein_coding	aminoadipate-semialdehyde synthase [Source:HGNC Symbol;Acc:HGNC:17366]
ENSG00000008323	1.91838956437707	9.72368124387605e-07	1.22914684967232e-05	35.5827166017809	27.0273422571716	18.4893464857346	PLEKHG6	protein_coding	pleckstrin homology and RhoGEF domain containing G6 [Source:HGNC Symbol;Acc:HGNC:25562]
ENSG00000008405	1.61931212883551	0.0444676684821615	0.142813963841562	7.58253605858557	9.24328228381777	4.84761614006542	CRY1	protein_coding	cryptochrome circadian regulator 1 [Source:HGNC Symbol;Acc:HGNC:2384]
ENSG00000008710	3.14948928615117	4.78530379448423e-05	0.000411331041877309	13.9435629699971	10.4317040358507	3.08644312022051	PKD1	protein_coding	polycystin 1, transient receptor potential channel interacting [Source:HGNC Symbol;Acc:HGNC:9008]
ENSG00000008838	1.23899077494248	0.00710180244975313	0.0324092114828703	20.3703588463983	17.2702946354371	16.9512041260812	MED24	protein_coding	mediator complex subunit 24 [Source:HGNC Symbol;Acc:HGNC:22963]
ENSG00000008853	1.98255355383995	0.0442594429740496	0.142449354573338	5.74847060769999	5.46824108824084	2.85706084286257	RHOBTB2	protein_coding	Rho related BTB domain containing 2 [Source:HGNC Symbol;Acc:HGNC:18756]
ENSG00000008869	3.35781479158488	1.13623616839167e-07	1.69435762706633e-06	22.4339218608017	26.5615696141018	4.29810966649496	HEATR5B	protein_coding	HEAT repeat containing 5B [Source:HGNC Symbol;Acc:HGNC:29273]
ENSG00000009307	1.69902819224802	6.99311149003897e-22	3.82523198505131e-20	161.988104311452	179.233743638786	97.9941015205055	CSDE1	protein_coding	cold shock domain containing E1 [Source:HGNC Symbol;Acc:HGNC:29905]
ENSG00000009335	2.12458327133033	2.69864877307195e-07	3.77183964403575e-06	34.3724741602191	35.3721777369516	15.4818467014483	UBE3C	protein_coding	ubiquitin protein ligase E3C [Source:HGNC Symbol;Acc:HGNC:16803]
ENSG00000009413	2.18661385731873	0.000188828950178206	0.00139494633913108	17.4704625705483	18.8180824883515	7.53777735980246	REV3L	protein_coding	REV3 like, DNA directed polymerase zeta catalytic subunit [Source:HGNC Symbol;Acc:HGNC:9968]
ENSG00000009954	1.72998954980485	5.57492617537156e-07	7.32408969371412e-06	42.8202756546621	39.2697749552387	25.3539700919732	BAZ1B	protein_coding	bromodomain adjacent to zinc finger domain 1B [Source:HGNC Symbol;Acc:HGNC:961]
ENSG00000010165	1.87411621737285	0.000147780494754754	0.00112414062824192	22.0470621544554	24.0469428491287	11.8130159758174	METTL13	protein_coding	methyltransferase like 13 [Source:HGNC Symbol;Acc:HGNC:24248]
ENSG00000010256	1.04655034439435	7.37337962199768e-07	9.55126484080947e-06	90.3321243085235	75.6685240608887	85.8962965566375	UQCRC1	protein_coding	ubiquinol-cytochrome c reductase core protein 1 [Source:HGNC Symbol;Acc:HGNC:12585]
ENSG00000010292	2.71284427903842	4.51603066070991e-36	4.49139776619695e-34	153.62976471907	169.596779676369	46.0259885959642	NCAPD2	protein_coding	non-SMC condensin I complex subunit D2 [Source:HGNC Symbol;Acc:HGNC:24305]
ENSG00000010322	2.09454169308374	0.000323206529406751	0.00226131824120979	17.1082372893606	15.5166438899575	7.86793294744871	NISCH	protein_coding	nischarin [Source:HGNC Symbol;Acc:HGNC:18006]
ENSG00000010818	2.70476013909556	0.0153459229465808	0.0610892612435176	5.76048836766633	6.068278129479	1.73548407412468	HIVEP2	protein_coding	human immunodeficiency virus type I enhancer binding protein 2 [Source:HGNC Symbol;Acc:HGNC:4921]
ENSG00000011007	1.76557535650515	0.00192090785905016	0.0107317572775347	15.988447016627	13.9026441895398	9.23613775715474	ELOA	protein_coding	elongin A [Source:HGNC Symbol;Acc:HGNC:11620]
ENSG00000011021	1.71874080096099	0.0381911344726198	0.127205123787298	7.41124644842055	6.43144803351636	4.42256251935584	CLCN6	protein_coding	chloride voltage-gated channel 6 [Source:HGNC Symbol;Acc:HGNC:2024]
ENSG00000011105	1.50199267931805	0.00651093909858165	0.0303104994631844	15.5112884006325	17.1366040723293	10.756680882274	TSPAN9	protein_coding	tetraspanin 9 [Source:HGNC Symbol;Acc:HGNC:21640]
ENSG00000011114	2.30906283851676	7.3525070302258e-06	7.60138054997742e-05	23.5694221729732	26.9624466924988	9.34172376147844	BTBD7	protein_coding	BTB domain containing 7 [Source:HGNC Symbol;Acc:HGNC:18269]
ENSG00000011243	1.08165494230605	0.00818710999723269	0.0365851027503521	24.418346014731	16.8119338792696	22.6610966234177	AKAP8L	protein_coding	A-kinase anchoring protein 8 like [Source:HGNC Symbol;Acc:HGNC:29857]
ENSG00000011258	1.39533924901613	0.0381755326979782	0.127223583629873	10.0540840764123	11.7622217478121	7.50721417648636	MBTD1	protein_coding	mbt domain containing 1 [Source:HGNC Symbol;Acc:HGNC:19866]
ENSG00000011260	1.11694305046029	0.0308128995374391	0.108011195174349	15.4612690413413	16.8655839881613	14.0019021195389	UTP18	protein_coding	UTP18, small subunit processome component [Source:HGNC Symbol;Acc:HGNC:24274]
ENSG00000011275	1.94293012007469	0.000364091214294414	0.00250943509325256	18.5394612862784	16.1505086304701	9.47091908924428	RNF216	protein_coding	ring finger protein 216 [Source:HGNC Symbol;Acc:HGNC:21698]
ENSG00000011347	1.66506027259758	0.0210461396796711	0.079023165337024	9.60307705228118	9.12116959882133	5.94774839579537	SYT7	protein_coding	synaptotagmin 7 [Source:HGNC Symbol;Acc:HGNC:11514]
ENSG00000011376	2.41523590738303	9.85249283751913e-05	0.00078415938364223	16.8633050195231	16.8642872805757	6.20954104930158	LARS2	protein_coding	leucyl-tRNA synthetase 2, mitochondrial [Source:HGNC Symbol;Acc:HGNC:17095]
ENSG00000011405	2.19629643781542	2.80883650627169e-07	3.91221510607333e-06	32.8776794770503	42.533267297712	14.0904645522408	PIK3C2A	protein_coding	phosphatidylinositol-4-phosphate 3-kinase catalytic subunit type 2 alpha [Source:HGNC Symbol;Acc:HGNC:8971]
ENSG00000011451	1.7423334723456	0.00429693685974131	0.021465063582452	13.7989201477429	11.559030930393	8.10075925173583	WIZ	protein_coding	widely interspaced zinc finger motifs [Source:HGNC Symbol;Acc:HGNC:30917]
ENSG00000011454	1.87189692768028	0.000567404503068137	0.00370893307437369	18.21771771626	17.3705524042561	9.77624565796568	RABGAP1	protein_coding	RAB GTPase activating protein 1 [Source:HGNC Symbol;Acc:HGNC:17155]
ENSG00000011485	1.3994533438901	0.0259973196401983	0.0942324531777548	11.5443023790649	9.13811294792131	8.59538870344141	PPP5C	protein_coding	protein phosphatase 5 catalytic subunit [Source:HGNC Symbol;Acc:HGNC:9322]
ENSG00000011523	1.32232609087776	0.0328606762701664	0.113601085387872	11.5651047142848	13.5168897483042	9.08374666186087	CEP68	protein_coding	centrosomal protein 68 [Source:HGNC Symbol;Acc:HGNC:29076]
ENSG00000011566	2.52363894543622	8.9065211600322e-07	1.13419127661193e-05	25.539927953634	29.4705190038705	8.72376400712188	MAP4K3	protein_coding	mitogen-activated protein kinase kinase kinase kinase 3 [Source:HGNC Symbol;Acc:HGNC:6865]
ENSG00000012048	1.89569856262619	0.00154869095164961	0.00890441801822808	15.1058865830399	17.4366762604031	7.973690072877	BRCA1	protein_coding	BRCA1, DNA repair associated [Source:HGNC Symbol;Acc:HGNC:1100]
ENSG00000012232	2.41025371123065	0.00887723836783191	0.0390741355224906	7.63273510451143	8.45458055002136	2.82030961348901	EXTL3	protein_coding	exostosin like glycosyltransferase 3 [Source:HGNC Symbol;Acc:HGNC:3518]
ENSG00000012779	1.62108728555204	0.0437660927384571	0.141352968334566	7.62092115383091	7.36135894398091	4.86616500895526	ALOX5	protein_coding	arachidonate 5-lipoxygenase [Source:HGNC Symbol;Acc:HGNC:435]
ENSG00000012817	2.6159189763982	0.00219121301387732	0.0120461660159889	9.53424373507014	8.4753581618391	3.05486085610035	KDM5D	protein_coding	lysine demethylase 5D [Source:HGNC Symbol;Acc:HGNC:11115]
ENSG00000013288	1.81785437274313	0.0028423472731884	0.01501527966881	14.212665268595	13.1947117664433	7.91812029646112	MAN2B2	protein_coding	mannosidase alpha class 2B member 2 [Source:HGNC Symbol;Acc:HGNC:29623]
ENSG00000013364	1.89571260789637	0.00107196183950479	0.00645322099879975	16.1296422291493	15.6675680115642	8.51399984495479	MVP	protein_coding	major vault protein [Source:HGNC Symbol;Acc:HGNC:7531]
ENSG00000013375	1.80229173761979	0.00960691962243239	0.0417363432261196	10.8295014007925	13.2752899639495	6.09873621501697	PGM3	protein_coding	phosphoglucomutase 3 [Source:HGNC Symbol;Acc:HGNC:8907]
ENSG00000013503	2.62477302299227	7.76129227639896e-06	7.96923133568132e-05	20.2450258273438	24.8809344321254	6.44700764278604	POLR3B	protein_coding	RNA polymerase III subunit B [Source:HGNC Symbol;Acc:HGNC:30348]
ENSG00000013573	1.43598888100281	0.0351271781276159	0.119244135849853	9.94530413054374	6.98824186312072	7.21967426321299	DDX11	protein_coding	DEAD/H-box helicase 11 [Source:HGNC Symbol;Acc:HGNC:2736]
ENSG00000013810	1.63730920937353	2.47077782967219e-06	2.82636315610981e-05	41.0004685222987	31.5611560103503	25.8871891496797	TACC3	protein_coding	transforming acidic coiled-coil containing protein 3 [Source:HGNC Symbol;Acc:HGNC:11524]
ENSG00000014138	1.34844881617183	0.0162162660367193	0.0638777562965237	14.2449285991129	11.77349688369	10.9878316583119	POLA2	protein_coding	DNA polymerase alpha 2, accessory subunit [Source:HGNC Symbol;Acc:HGNC:30073]
ENSG00000014164	1.49843274198023	0.0245358383012792	0.0899647404380238	10.6315808568989	7.0155215448123	7.39094390814322	ZC3H3	protein_coding	zinc finger CCCH-type containing 3 [Source:HGNC Symbol;Acc:HGNC:28972]
ENSG00000014216	1.71711908300406	6.84207908169685e-22	3.7597068342073e-20	159.665953667112	142.901460863739	95.3856911437479	CAPN1	protein_coding	calpain 1 [Source:HGNC Symbol;Acc:HGNC:1476]
ENSG00000014641	1.33937718832006	6.56858165954278e-07	8.54554720983111e-06	61.6023946741322	73.9079498727333	47.8167601911741	MDH1	protein_coding	malate dehydrogenase 1 [Source:HGNC Symbol;Acc:HGNC:6970]
ENSG00000015133	2.15576729227102	1.54663022290053e-07	2.25875583766808e-06	35.1206570110098	31.9311268766591	15.4805816647075	CCDC88C	protein_coding	coiled-coil domain containing 88C [Source:HGNC Symbol;Acc:HGNC:19967]
ENSG00000015532	2.1276025610875	0.00366307277831344	0.0186706555756984	10.9518839859378	8.85930539576061	4.92257006713568	XYLT2	protein_coding	xylosyltransferase 2 [Source:HGNC Symbol;Acc:HGNC:15517]
ENSG00000015676	2.01363850239629	0.0119298313470618	0.0498657834076214	8.79884222411121	8.67904895262694	4.27991557471495	NUDCD3	protein_coding	NudC domain containing 3 [Source:HGNC Symbol;Acc:HGNC:22208]
ENSG00000017260	2.33293073690878	5.28833008311891e-05	0.000450706545469214	18.9292565006647	22.6874799456977	7.37949577092612	ATP2C1	protein_coding	ATPase secretory pathway Ca2+ transporting 1 [Source:HGNC Symbol;Acc:HGNC:13211]
ENSG00000018699	2.63776553731681	7.07462922935034e-06	7.37108988277073e-05	20.3149583628229	24.4081506960407	6.41127860738415	TTC27	protein_coding	tetratricopeptide repeat domain 27 [Source:HGNC Symbol;Acc:HGNC:25986]
ENSG00000019144	2.00572587166561	0.00684404205982566	0.0315077284422119	10.2322551997572	7.49628840755151	5.00452628262989	PHLDB1	protein_coding	pleckstrin homology like domain family B member 1 [Source:HGNC Symbol;Acc:HGNC:23697]
ENSG00000019995	2.07477806859675	0.0111219353407182	0.0470940780753705	8.63208776118927	8.83123602056575	4.02458102952481	ZRANB1	protein_coding	zinc finger RANBP2-type containing 1 [Source:HGNC Symbol;Acc:HGNC:18224]
ENSG00000020577	1.79921727435783	0.00664098564781823	0.0307493733304519	11.925204335197	10.0602158130745	6.73011867883237	SAMD4A	protein_coding	sterile alpha motif domain containing 4A [Source:HGNC Symbol;Acc:HGNC:23023]
ENSG00000021574	1.93097942757344	0.00463198473394819	0.0228354380533931	11.7934301821962	13.5057609942357	6.07480963747058	SPAST	protein_coding	spastin [Source:HGNC Symbol;Acc:HGNC:11233]
ENSG00000021776	2.84214325932567	8.47497005617137e-07	1.08152481077377e-05	22.5757436463875	27.4931685007961	6.18367923653718	AQR	protein_coding	aquarius intron-binding spliceosomal factor [Source:HGNC Symbol;Acc:HGNC:29513]
ENSG00000022556	2.53832525752401	2.37993327688242e-168	1.36381509780967e-165	802.628045894842	862.317881886477	271.379820832342	NLRP2	protein_coding	NLR family pyrin domain containing 2 [Source:HGNC Symbol;Acc:HGNC:22948]
ENSG00000022840	1.37864925427734	0.000109173371422357	0.000862068472241894	35.6718439174863	30.5111437872262	26.9454872760941	RNF10	protein_coding	ring finger protein 10 [Source:HGNC Symbol;Acc:HGNC:10055]
ENSG00000022976	1.9597901892032	0.0415406964767676	0.135731941732669	5.99114829459704	5.10328579218321	3.02503009029157	ZNF839	protein_coding	zinc finger protein 839 [Source:HGNC Symbol;Acc:HGNC:20345]
ENSG00000023228	2.24146166405224	6.45035130370836e-05	0.000540177645016189	19.4084559822055	23.2975876472831	8.06155931160319	NDUFS1	protein_coding	NADH:ubiquinone oxidoreductase core subunit S1 [Source:HGNC Symbol;Acc:HGNC:7707]
ENSG00000023330	1.61283142404944	0.00124610284478318	0.00735799883911715	19.6772857890172	17.3407914942807	12.636587773813	ALAS1	protein_coding	5'-aminolevulinate synthase 1 [Source:HGNC Symbol;Acc:HGNC:396]
ENSG00000023516	2.23166906328473	0.00118160869859561	0.00700812177373067	12.8560876739602	15.3860213218403	5.37631564931063	AKAP11	protein_coding	A-kinase anchoring protein 11 [Source:HGNC Symbol;Acc:HGNC:369]
ENSG00000024048	2.9724538879146	1.46008477487417e-06	1.75882484292651e-05	20.6609700264417	26.9021590691119	5.17044816178065	UBR2	protein_coding	ubiquitin protein ligase E3 component n-recognin 2 [Source:HGNC Symbol;Acc:HGNC:21289]
ENSG00000025293	2.21374144420797	2.67944270081436e-08	4.4170429399452e-07	38.1736017631399	40.2338521573562	16.163515454637	PHF20	protein_coding	PHD finger protein 20 [Source:HGNC Symbol;Acc:HGNC:16098]
ENSG00000025770	1.16667938413137	0.00288534037697059	0.015215681900291	27.4487970535659	23.1862567335317	24.0155804506849	NCAPH2	protein_coding	non-SMC condensin II complex subunit H2 [Source:HGNC Symbol;Acc:HGNC:25071]
ENSG00000025800	2.09894333410409	7.29999015708317e-08	1.11908384140559e-06	38.2428417484787	39.0054245069683	17.5339803383309	KPNA6	protein_coding	karyopherin subunit alpha 6 [Source:HGNC Symbol;Acc:HGNC:6399]
ENSG00000027001	2.15482446291803	0.00222860321725166	0.0122126644428081	11.9362677571877	13.1479359472045	5.26474105456828	MIPEP	protein_coding	mitochondrial intermediate peptidase [Source:HGNC Symbol;Acc:HGNC:7104]
ENSG00000027075	2.32054976951892	2.34909713125269e-11	5.63128184810656e-10	52.0528598679764	60.1474446423848	20.4674986266961	PRKCH	protein_coding	protein kinase C eta [Source:HGNC Symbol;Acc:HGNC:9403]
ENSG00000027697	1.62689290723325	0.00736566902242495	0.0335117054880385	13.3927267962835	17.4303416678443	8.5172757202318	IFNGR1	protein_coding	interferon gamma receptor 1 [Source:HGNC Symbol;Acc:HGNC:5439]
ENSG00000028310	1.74585960713905	0.0154257122679306	0.0613257421315748	9.90122747381651	7.88314856696963	5.79840024366037	BRD9	protein_coding	bromodomain containing 9 [Source:HGNC Symbol;Acc:HGNC:25818]
ENSG00000029364	1.17380884372744	0.00270383520294059	0.0144100765421555	27.5468052331604	28.4807013596195	23.9825207497041	SLC39A9	protein_coding	solute carrier family 39 member 9 [Source:HGNC Symbol;Acc:HGNC:20182]
ENSG00000030066	3.14032582816482	4.84099559466259e-23	2.86978034414629e-21	82.627603081061	101.119908473074	18.4063699140975	NUP160	protein_coding	nucleoporin 160 [Source:HGNC Symbol;Acc:HGNC:18017]
ENSG00000030582	1.09293278942744	7.06497533910391e-09	1.25769102412391e-07	115.070196805225	108.368772197835	105.957710259557	GRN	protein_coding	granulin precursor [Source:HGNC Symbol;Acc:HGNC:4601]
ENSG00000031003	1.37267673778608	0.0284206277181827	0.101187524840417	11.5192608086715	12.0988030189942	8.73741573770348	FAM13B	protein_coding	family with sequence similarity 13 member B [Source:HGNC Symbol;Acc:HGNC:1335]
ENSG00000031698	1.29115020706727	7.23566489543397e-14	2.23840594734325e-12	147.555515298048	119.482526230592	118.428374264589	SARS	protein_coding	seryl-tRNA synthetase [Source:HGNC Symbol;Acc:HGNC:10537]
ENSG00000032444	2.28003169773255	7.18343883109786e-05	0.000593311619035221	18.7672649420321	17.6436139506446	7.58958998754574	PNPLA6	protein_coding	patatin like phospholipase domain containing 6 [Source:HGNC Symbol;Acc:HGNC:16268]
ENSG00000033050	1.49241346535923	0.00468501741369065	0.0230496727540283	16.9153851945355	14.4570822441733	11.8085326451183	ABCF2	protein_coding	ATP binding cassette subfamily F member 2 [Source:HGNC Symbol;Acc:HGNC:71]
ENSG00000033100	1.6583510422522	0.0329768593790888	0.113871886877462	8.25045638319659	7.71272353510453	5.13381042186672	CHPF2	protein_coding	chondroitin polymerizing factor 2 [Source:HGNC Symbol;Acc:HGNC:29270]
ENSG00000033170	1.78584149738269	4.61420457066707e-06	5.00697365224595e-05	34.3261189455494	32.8528073413218	19.5527616617546	FUT8	protein_coding	fucosyltransferase 8 [Source:HGNC Symbol;Acc:HGNC:4019]
ENSG00000033178	1.82486526789384	0.0249570913639205	0.0910653843157732	7.9800690304726	10.0604995839627	4.42428123986947	UBA6	protein_coding	ubiquitin like modifier activating enzyme 6 [Source:HGNC Symbol;Acc:HGNC:25581]
ENSG00000033327	1.8336515971677	1.43822336027371e-06	1.73770882706162e-05	36.6323044419417	35.3976250179195	20.1862370596909	GAB2	protein_coding	GRB2 associated binding protein 2 [Source:HGNC Symbol;Acc:HGNC:14458]
ENSG00000033627	1.59081037103728	0.00854782030372238	0.0379713804115892	13.3195383017055	15.0272063739463	8.68525939334686	ATP6V0A1	protein_coding	ATPase H+ transporting V0 subunit a1 [Source:HGNC Symbol;Acc:HGNC:865]
ENSG00000033867	2.6755680526231	0.00213182347870449	0.0117465035452059	9.35420881347706	12.9497207561077	2.87578280591515	SLC4A7	protein_coding	solute carrier family 4 member 7 [Source:HGNC Symbol;Acc:HGNC:11033]
ENSG00000034152	1.14490775136545	0.0184079779372218	0.0707962948215171	17.7054546335812	15.1643768333503	15.7264525559007	MAP2K3	protein_coding	mitogen-activated protein kinase kinase 3 [Source:HGNC Symbol;Acc:HGNC:6843]
ENSG00000034677	1.58557372267114	0.0264076235765201	0.0953177390881354	9.54002958884283	11.2788689113272	6.24337947713989	RNF19A	protein_coding	ring finger protein 19A, RBR E3 ubiquitin protein ligase [Source:HGNC Symbol;Acc:HGNC:13432]
ENSG00000035403	2.71873640303013	3.90529159730098e-13	1.11630116584133e-11	51.3668973465687	60.3078307762205	15.3263023325972	VCL	protein_coding	vinculin [Source:HGNC Symbol;Acc:HGNC:12665]
ENSG00000035499	1.37641267869352	0.000912892627661141	0.00559355900268543	26.2667590975238	30.6157865772194	19.8719392104088	DEPDC1B	protein_coding	DEP domain containing 1B [Source:HGNC Symbol;Acc:HGNC:24902]
ENSG00000035681	2.07915496651037	0.00048611591619479	0.0032463479109257	16.2514484785968	20.4576975214041	7.55404080496742	NSMAF	protein_coding	neutral sphingomyelinase activation associated factor [Source:HGNC Symbol;Acc:HGNC:8017]
ENSG00000035687	1.13790530720248	0.033909829606993	0.116292644482916	14.4774555903859	18.6152071540277	12.921825543001	ADSS	protein_coding	adenylosuccinate synthase [Source:HGNC Symbol;Acc:HGNC:292]
ENSG00000035928	1.93387574760467	2.62372416013303e-05	0.000236154798377269	25.9423499593764	26.5285347617011	13.3361345145658	RFC1	protein_coding	replication factor C subunit 1 [Source:HGNC Symbol;Acc:HGNC:9969]
ENSG00000037474	2.49541916023593	8.23914170414009e-17	3.34965646174398e-15	74.2720985003695	83.3936277175393	25.8705068487943	NSUN2	protein_coding	NOP2/Sun RNA methyltransferase family member 2 [Source:HGNC Symbol;Acc:HGNC:25994]
ENSG00000037637	2.09820190254799	0.0149148339011623	0.0596494221224948	7.82378891533746	9.00163798632808	3.58897701311848	FBXO42	protein_coding	F-box protein 42 [Source:HGNC Symbol;Acc:HGNC:29249]
ENSG00000037749	1.0805920268812	0.0366924184021784	0.123270955625856	15.2672658810564	16.85936006087	14.1790102810604	MFAP3	protein_coding	microfibril associated protein 3 [Source:HGNC Symbol;Acc:HGNC:7034]
ENSG00000038219	1.73308278357761	0.00230291948365444	0.0125286315851255	15.8405409972164	16.6614871727332	9.35912760578334	BOD1L1	protein_coding	biorientation of chromosomes in cell division 1 like 1 [Source:HGNC Symbol;Acc:HGNC:31792]
ENSG00000038358	2.57632140943294	7.36851245131956e-11	1.66365251105403e-09	43.8340504012664	46.1405738616622	14.4356665454802	EDC4	protein_coding	enhancer of mRNA decapping 4 [Source:HGNC Symbol;Acc:HGNC:17157]
ENSG00000038382	3.10941400322807	6.64065438926289e-33	5.96370409853654e-31	121.814451489569	127.024915309973	27.7234447235532	TRIO	protein_coding	trio Rho guanine nucleotide exchange factor [Source:HGNC Symbol;Acc:HGNC:12303]
ENSG00000038532	2.22338303166664	0.00260906454750602	0.0139358556434476	11.1268389784132	11.3704262382576	4.67995934627669	CLEC16A	protein_coding	C-type lectin domain containing 16A [Source:HGNC Symbol;Acc:HGNC:29013]
ENSG00000039068	2.1502936430968	4.17650677770016e-109	1.73310629527047e-106	629.584027904552	682.288446443462	278.564697428897	CDH1	protein_coding	cadherin 1 [Source:HGNC Symbol;Acc:HGNC:1748]
ENSG00000039123	2.45578201083178	2.71902046714168e-13	7.90354886511665e-12	58.2470968303814	69.5999075537572	20.8538140919678	SKIV2L2	protein_coding	Ski2 like RNA helicase 2 [Source:HGNC Symbol;Acc:HGNC:18734]
ENSG00000039319	2.59399243576	0.000198211479694962	0.00145621303214235	14.2030823037225	18.005037249374	4.62049318102195	ZFYVE16	protein_coding	zinc finger FYVE-type containing 16 [Source:HGNC Symbol;Acc:HGNC:20756]
ENSG00000040487	1.0201944768608	0.0476055755337315	0.150087895198566	15.0797251739668	12.4014973384615	14.6035872369882	PQLC2	protein_coding	PQ loop repeat containing 2 [Source:HGNC Symbol;Acc:HGNC:26001]
ENSG00000040933	2.33338134115518	0.0137219467920551	0.0557871309782401	7.0337172798865	7.91620116130513	2.74121054936482	INPP4A	protein_coding	inositol polyphosphate-4-phosphatase type I A [Source:HGNC Symbol;Acc:HGNC:6074]
ENSG00000041802	1.30235850488254	0.0240051885231432	0.0884231523377733	13.247668084374	13.5092238761526	10.5503222518563	LSG1	protein_coding	large 60S subunit nuclear export GTPase 1 [Source:HGNC Symbol;Acc:HGNC:25652]
ENSG00000042088	1.49150632449541	0.0135803882060131	0.0553237615677596	12.8971018446112	13.4020102611076	9.00905521380272	TDP1	protein_coding	tyrosyl-DNA phosphodiesterase 1 [Source:HGNC Symbol;Acc:HGNC:18884]
ENSG00000043143	2.27172679694904	7.05547716660153e-32	6.02167462573637e-30	165.077512917256	160.303915245931	67.1437001919689	JADE2	protein_coding	jade family PHD finger 2 [Source:HGNC Symbol;Acc:HGNC:22984]
ENSG00000044115	2.64230520089237	3.23731125828479e-99	1.1458177553588e-96	449.030860299203	517.24349086729	141.266221154248	CTNNA1	protein_coding	catenin alpha 1 [Source:HGNC Symbol;Acc:HGNC:2509]
ENSG00000044446	2.84705503080662	2.06836936368074e-05	0.000191173248252949	16.8467480940659	17.3959489604924	4.59877731143654	PHKA2	protein_coding	phosphorylase kinase regulatory subunit alpha 2 [Source:HGNC Symbol;Acc:HGNC:8926]
ENSG00000044574	1.82783326218512	9.57747324704354e-55	1.64650447221317e-52	384.328002662911	346.506755667732	212.639847216002	HSPA5	protein_coding	heat shock protein family A (Hsp70) member 5 [Source:HGNC Symbol;Acc:HGNC:5238]
ENSG00000046604	1.60255641081012	1.4242898581887e-09	2.83773247573557e-08	69.8115141346596	86.3192010240964	45.1528086201004	DSG2	protein_coding	desmoglein 2 [Source:HGNC Symbol;Acc:HGNC:3049]
ENSG00000047056	2.09524986505813	0.00808149028930534	0.0362072427928148	9.27778188023317	9.91690672927515	4.26467914036268	WDR37	protein_coding	WD repeat domain 37 [Source:HGNC Symbol;Acc:HGNC:31406]
ENSG00000047188	2.59578495365798	6.20631745029325e-06	6.56298982397442e-05	20.9311084591246	24.5336468204339	6.80077421243687	YTHDC2	protein_coding	YTH domain containing 2 [Source:HGNC Symbol;Acc:HGNC:24721]
ENSG00000047249	1.59068837238677	0.00977224256799292	0.0423628123426609	12.8606251929295	16.2162865870221	8.38672551098935	ATP6V1H	protein_coding	ATPase H+ transporting V1 subunit H [Source:HGNC Symbol;Acc:HGNC:18303]
ENSG00000047315	2.97970683406693	4.90085724157582e-22	2.70536312133594e-20	82.7347060092852	107.893630617611	20.6006941470845	POLR2B	protein_coding	RNA polymerase II subunit B [Source:HGNC Symbol;Acc:HGNC:9188]
ENSG00000047410	1.546615046685	1.85951880037021e-05	0.000173334231166965	36.7802222761119	38.3649194967968	24.7293152130525	TPR	protein_coding	translocated promoter region, nuclear basket protein [Source:HGNC Symbol;Acc:HGNC:12017]
ENSG00000047578	2.52980871267643	0.00323934303866391	0.0168535469638052	9.14103536423078	8.46770612021616	3.10901161795039	KIAA0556	protein_coding	KIAA0556 [Source:HGNC Symbol;Acc:HGNC:29068]
ENSG00000047644	2.19615132520696	0.000104244858217328	0.000824232998546207	18.7714436018959	16.944071322872	8.04573104367918	WWC3	protein_coding	WWC family member 3 [Source:HGNC Symbol;Acc:HGNC:29237]
ENSG00000047849	1.75018577806953	2.32402202976408e-08	3.85755601464564e-07	52.4712066097398	44.0290314506593	30.6364116013046	MAP4	protein_coding	microtubule associated protein 4 [Source:HGNC Symbol;Acc:HGNC:6862]
ENSG00000048028	2.22957919756292	0.00163730308023313	0.00935135513408897	12.1348220791285	13.121725421979	5.08204444144373	USP28	protein_coding	ubiquitin specific peptidase 28 [Source:HGNC Symbol;Acc:HGNC:12625]
ENSG00000048471	2.83455826781228	0.00369437899762335	0.0187983749925579	7.86888944462745	8.32967904788109	2.16671426312163	SNX29	protein_coding	sorting nexin 29 [Source:HGNC Symbol;Acc:HGNC:30542]
ENSG00000048707	3.54492329105733	3.44110185487896e-08	5.59597563805587e-07	23.2440827820615	27.4797810588858	3.91164498667907	VPS13D	protein_coding	vacuolar protein sorting 13 homolog D [Source:HGNC Symbol;Acc:HGNC:23595]
ENSG00000048828	1.81404890679596	5.17838807935624e-16	1.99094958936016e-14	105.174182776488	108.133443807832	58.7491074902478	FAM120A	protein_coding	family with sequence similarity 120A [Source:HGNC Symbol;Acc:HGNC:13247]
ENSG00000049239	2.32716506051309	0.00467358412315439	0.0230122386816857	9.29604123665611	10.0956614933471	3.63853716361367	H6PD	protein_coding	hexose-6-phosphate dehydrogenase/glucose 1-dehydrogenase [Source:HGNC Symbol;Acc:HGNC:4795]
ENSG00000049323	3.44052481152544	9.76780839613382e-09	1.69618768021752e-07	25.7110967263035	30.1871205102015	4.65151788060741	LTBP1	protein_coding	latent transforming growth factor beta binding protein 1 [Source:HGNC Symbol;Acc:HGNC:6714]
ENSG00000049618	2.35137472141965	1.44451384681475e-08	2.47272825498843e-07	36.8654854890316	33.8975897395578	14.1892975846872	ARID1B	protein_coding	AT-rich interaction domain 1B [Source:HGNC Symbol;Acc:HGNC:18040]
ENSG00000049656	1.17444451728174	0.00661604239179265	0.0306574717531123	22.558771789688	22.7920412456364	19.6312378305936	CLPTM1L	protein_coding	CLPTM1 like [Source:HGNC Symbol;Acc:HGNC:24308]
ENSG00000049759	2.22688392175842	0.0234927008350386	0.0868811191914119	6.28853472271622	7.38897024016219	2.6385532758844	NEDD4L	protein_coding	neural precursor cell expressed, developmentally down-regulated 4-like, E3 ubiquitin protein ligase [Source:HGNC Symbol;Acc:HGNC:7728]
ENSG00000050327	1.8705958348151	0.042518612827803	0.138176880035047	6.31548558581358	5.95444318621316	3.39216175870704	ARHGEF5	protein_coding	Rho guanine nucleotide exchange factor 5 [Source:HGNC Symbol;Acc:HGNC:13209]
ENSG00000050344	1.05247995237582	0.00613591498449935	0.028787368781078	27.4221605273546	29.5017753880259	25.9686214113836	NFE2L3	protein_coding	nuclear factor, erythroid 2 like 3 [Source:HGNC Symbol;Acc:HGNC:7783]
ENSG00000050748	1.10012443743318	0.0229108455947941	0.0849381133357217	17.5842006142578	19.4184900143328	16.1111832315413	MAPK9	protein_coding	mitogen-activated protein kinase 9 [Source:HGNC Symbol;Acc:HGNC:6886]
ENSG00000050820	1.70962821629441	5.16469133873923e-06	5.53445196530614e-05	36.1030514913768	26.6332155380096	21.6805251651908	BCAR1	protein_coding	BCAR1, Cas family scaffolding protein [Source:HGNC Symbol;Acc:HGNC:971]
ENSG00000051009	1.68423811711518	0.00430383124157577	0.0214816694985993	14.4677415270071	10.8221403699528	8.84239293118434	FAM160A2	protein_coding	family with sequence similarity 160 member A2 [Source:HGNC Symbol;Acc:HGNC:25378]
ENSG00000051180	1.54761002871129	0.00788837338938616	0.0355006302796833	14.1524642282339	14.2328254698764	9.50890015458504	RAD51	protein_coding	RAD51 recombinase [Source:HGNC Symbol;Acc:HGNC:9817]
ENSG00000051341	2.55580392120937	0.00136745350690869	0.00796897603009161	10.6861782387191	11.6982731118924	3.56963681482934	POLQ	protein_coding	DNA polymerase theta [Source:HGNC Symbol;Acc:HGNC:9186]
ENSG00000051382	2.29566624787091	1.97175954734987e-07	2.81807059297011e-06	31.9549273040064	38.0889793996289	12.7834681837488	PIK3CB	protein_coding	phosphatidylinositol-4,5-bisphosphate 3-kinase catalytic subunit beta [Source:HGNC Symbol;Acc:HGNC:8976]
ENSG00000051596	1.4362867828932	4.27416413583553e-06	4.688722990943e-05	47.3394171216352	49.1949496465558	34.3583867444763	THOC3	protein_coding	THO complex 3 [Source:HGNC Symbol;Acc:HGNC:19072]
ENSG00000052749	2.13964107472769	3.44551058009779e-05	0.000303315832632749	22.0923474326262	18.6332472322519	9.84738647278811	RRP12	protein_coding	ribosomal RNA processing 12 homolog [Source:HGNC Symbol;Acc:HGNC:29100]
ENSG00000052795	1.90326317861626	0.000483339260387224	0.00323318769288486	18.2630163389557	18.4791117970329	9.58977599864944	FNIP2	protein_coding	folliculin interacting protein 2 [Source:HGNC Symbol;Acc:HGNC:29280]
ENSG00000052841	1.46531801269983	0.0195242313786785	0.0742118131430882	11.8548546615066	11.9926230565134	8.43270330803997	TTC17	protein_coding	tetratricopeptide repeat domain 17 [Source:HGNC Symbol;Acc:HGNC:25596]
ENSG00000053254	2.72730795294676	2.16422548177638e-08	3.61726242329124e-07	30.4536714540437	18.2730172887682	9.03261331368492	FOXN3	protein_coding	forkhead box N3 [Source:HGNC Symbol;Acc:HGNC:1928]
ENSG00000053900	2.23809950720493	0.00814029872392774	0.0364435843912747	8.52814507474401	10.2014657285699	3.55054283372941	ANAPC4	protein_coding	anaphase promoting complex subunit 4 [Source:HGNC Symbol;Acc:HGNC:19990]
ENSG00000054118	1.87566861916036	7.47493419570701e-18	3.2591796417079e-16	113.282027731673	113.43517745286	60.6322604450008	THRAP3	protein_coding	thyroid hormone receptor associated protein 3 [Source:HGNC Symbol;Acc:HGNC:22964]
ENSG00000054523	2.92458606188881	0.00459963987053631	0.0226945740885748	7.26627131530405	8.5635013138472	1.87974415059994	KIF1B	protein_coding	kinesin family member 1B [Source:HGNC Symbol;Acc:HGNC:16636]
ENSG00000054654	3.03296500717367	8.20987380428749e-35	7.90380970886365e-33	132.305403919707	153.346683001657	31.7496835977142	SYNE2	protein_coding	spectrin repeat containing nuclear envelope protein 2 [Source:HGNC Symbol;Acc:HGNC:17084]
ENSG00000054690	2.07213369359973	0.0303906038825033	0.106935826643873	6.28717874551375	5.6602957718944	2.93668031722711	PLEKHH1	protein_coding	pleckstrin homology, MyTH4 and FERM domain containing H1 [Source:HGNC Symbol;Acc:HGNC:17733]
ENSG00000054965	2.05737502233531	0.00660896393319279	0.030648274363022	9.98566909511314	10.5662562166805	4.71216878354107	FAM168A	protein_coding	family with sequence similarity 168 member A [Source:HGNC Symbol;Acc:HGNC:28999]
ENSG00000055130	2.08880630003272	6.60399870320301e-08	1.02281236028758e-06	38.7371768621234	44.648584252929	17.8858620440279	CUL1	protein_coding	cullin 1 [Source:HGNC Symbol;Acc:HGNC:2551]
ENSG00000055163	2.36395358240102	1.32259276698696e-13	3.96909759549154e-12	62.5052630550235	60.3893700445734	23.8490405626239	CYFIP2	protein_coding	cytoplasmic FMR1 interacting protein 2 [Source:HGNC Symbol;Acc:HGNC:13760]
ENSG00000055483	1.65745514580613	0.00119915600292757	0.00710519120592336	19.051246110885	14.7328144591672	11.8619184433733	USP36	protein_coding	ubiquitin specific peptidase 36 [Source:HGNC Symbol;Acc:HGNC:20062]
ENSG00000055609	2.75137022959439	1.03104872413873e-13	3.13324251168825e-12	53.2451391090141	51.7534658548283	15.5313876470853	KMT2C	protein_coding	lysine methyltransferase 2C [Source:HGNC Symbol;Acc:HGNC:13726]
ENSG00000055917	2.35252739439829	9.71651263246836e-14	2.96772875683056e-12	63.5593864018184	75.7044635497184	24.4440771750054	PUM2	protein_coding	pumilio RNA binding family member 2 [Source:HGNC Symbol;Acc:HGNC:14958]
ENSG00000056097	1.74740559435795	7.99370444825375e-07	1.02773759968254e-05	41.0546551378342	43.4846304457727	24.0168569611148	ZFR	protein_coding	zinc finger RNA binding protein [Source:HGNC Symbol;Acc:HGNC:17277]
ENSG00000056586	2.52851414228313	5.08473827104086e-07	6.73895818873411e-06	26.6244701158338	32.8925871620375	9.06353536140422	RC3H2	protein_coding	ring finger and CCCH-type domains 2 [Source:HGNC Symbol;Acc:HGNC:21461]
ENSG00000057019	2.15420146656123	0.000993389447350237	0.00602846626798424	13.8416627566502	16.2402268659562	6.10779239975215	DCBLD2	protein_coding	discoidin, CUB and LCCL domain containing 2 [Source:HGNC Symbol;Acc:HGNC:24627]
ENSG00000057294	2.21021231911487	8.26825892930512e-06	8.43937472054774e-05	24.5807742094055	26.135066755692	10.4335142692135	PKP2	protein_coding	plakophilin 2 [Source:HGNC Symbol;Acc:HGNC:9024]
ENSG00000058063	1.70979222334133	0.0101233130665955	0.0435396531248785	11.4911661280168	13.6525902489848	6.89986540940007	ATP11B	protein_coding	ATPase phospholipid transporting 11B (putative) [Source:HGNC Symbol;Acc:HGNC:13553]
ENSG00000058262	1.67555204340125	3.73113586802835e-18	1.66298107540197e-16	134.889737580641	147.815575982555	82.9397547920344	SEC61A1	protein_coding	Sec61 translocon alpha 1 subunit [Source:HGNC Symbol;Acc:HGNC:18276]
ENSG00000058335	1.61082855602572	0.000345011544527051	0.00239576972119938	24.2296303682488	19.9769181510653	15.5816820179765	RASGRF1	protein_coding	Ras protein specific guanine nucleotide releasing factor 1 [Source:HGNC Symbol;Acc:HGNC:9875]
ENSG00000058600	1.5091624596796	0.0221470261713912	0.0824620398968198	10.8900023118046	8.15172028726679	7.51449958660764	POLR3E	protein_coding	RNA polymerase III subunit E [Source:HGNC Symbol;Acc:HGNC:30347]
ENSG00000058668	2.42529467257068	1.06008346852933e-66	2.16221092547152e-64	329.25595369465	370.267818069905	120.398881843523	ATP2B4	protein_coding	ATPase plasma membrane Ca2+ transporting 4 [Source:HGNC Symbol;Acc:HGNC:817]
ENSG00000058804	2.30556909043831	7.58544893034291e-08	1.16136504361001e-06	33.9614191766929	45.0097450663343	13.4932211552474	NDC1	protein_coding	NDC1 transmembrane nucleoporin [Source:HGNC Symbol;Acc:HGNC:25525]
ENSG00000059145	2.08786538955703	0.0192983096021009	0.0735855062584546	7.27243719373436	8.57814453330573	3.36004529365868	UNKL	protein_coding	unkempt family like zinc finger [Source:HGNC Symbol;Acc:HGNC:14184]
ENSG00000059573	1.87057545330445	1.834960857982e-06	2.15854535336807e-05	34.9350326206862	38.5883956075235	18.76450421216	ALDH18A1	protein_coding	aldehyde dehydrogenase 18 family member A1 [Source:HGNC Symbol;Acc:HGNC:9722]
ENSG00000059588	2.52417317800699	0.0168491831101557	0.0657894450186937	6.03922925726454	5.7914794779589	2.06207727963507	TARBP1	protein_coding	TAR (HIV-1) RNA binding protein 1 [Source:HGNC Symbol;Acc:HGNC:11568]
ENSG00000059758	1.65501340829361	0.00764023272312144	0.034564872402272	12.948796426511	13.4999846383021	8.07599396457991	CDK17	protein_coding	cyclin dependent kinase 17 [Source:HGNC Symbol;Acc:HGNC:8750]
ENSG00000059804	1.19779539533953	1.14632967596306e-26	8.31019959068643e-25	338.49171334988	350.007944164095	289.83508750795	SLC2A3	protein_coding	solute carrier family 2 member 3 [Source:HGNC Symbol;Acc:HGNC:11007]
ENSG00000060237	1.6729051903134	4.12838730410698e-06	4.55371336550169e-05	37.9973512297536	37.8861254684924	23.4063633607425	WNK1	protein_coding	WNK lysine deficient protein kinase 1 [Source:HGNC Symbol;Acc:HGNC:14540]
ENSG00000060491	1.31520356986027	0.000338150563046146	0.00235901673953468	32.9021942352621	31.4807078461387	25.970744433553	OGFR	protein_coding	opioid growth factor receptor [Source:HGNC Symbol;Acc:HGNC:15768]
ENSG00000060656	2.02048645266449	9.92887516314108e-16	3.62072980949212e-14	89.2947854070465	80.1591369474967	43.2289146145579	PTPRU	protein_coding	protein tyrosine phosphatase, receptor type U [Source:HGNC Symbol;Acc:HGNC:9683]
ENSG00000061676	2.73861918324172	4.47838611666032e-07	5.98145377668039e-06	24.6473720645935	31.4797706356105	7.25336215175611	NCKAP1	protein_coding	NCK associated protein 1 [Source:HGNC Symbol;Acc:HGNC:7666]
ENSG00000061936	1.36426975816771	0.0141250942235472	0.0570790409288675	14.5817369320512	10.5893786060638	11.1249585400837	SFSWAP	protein_coding	splicing factor SWAP [Source:HGNC Symbol;Acc:HGNC:10790]
ENSG00000061938	1.93381763223607	3.68620738771273e-05	0.000322148291239906	24.9948632221842	21.1347706974178	12.8495794120189	TNK2	protein_coding	tyrosine kinase non receptor 2 [Source:HGNC Symbol;Acc:HGNC:19297]
ENSG00000061987	3.08692780873258	8.28584188754631e-05	0.000672365618845127	13.3101415838537	15.783465706565	3.07680570368148	MON2	protein_coding	MON2 homolog, regulator of endosome-to-Golgi trafficking [Source:HGNC Symbol;Acc:HGNC:29177]
ENSG00000062038	2.09187890466527	0.00653674031568609	0.0304070865709186	9.80136712055986	9.86880046376621	4.51589276432558	CDH3	protein_coding	cadherin 3 [Source:HGNC Symbol;Acc:HGNC:1762]
ENSG00000062194	1.66490701915778	4.05910995030314e-05	0.000352433832192987	30.3898523136787	30.7262462110198	18.824216037668	GPBP1	protein_coding	GC-rich promoter binding protein 1 [Source:HGNC Symbol;Acc:HGNC:29520]
ENSG00000062598	2.03273175097413	0.0030947702106885	0.0161853388593766	12.0320651374277	11.238315623437	5.77566779912346	ELMO2	protein_coding	engulfment and cell motility 2 [Source:HGNC Symbol;Acc:HGNC:17233]
ENSG00000062650	1.45048430074862	0.0264054755870224	0.0953385818224505	10.8786308477062	12.8015467882267	7.81826197388876	WAPL	protein_coding	WAPL cohesin release factor [Source:HGNC Symbol;Acc:HGNC:23293]
ENSG00000062822	1.96801431142381	7.22544604836758e-06	7.49577739190133e-05	28.8764969394038	25.4381122717403	14.4973434945829	POLD1	protein_coding	DNA polymerase delta 1, catalytic subunit [Source:HGNC Symbol;Acc:HGNC:9175]
ENSG00000063046	1.07018808685225	1.57427589265385e-15	5.58844722483669e-14	225.654675139633	225.105615318031	211.086705712137	EIF4B	protein_coding	eukaryotic translation initiation factor 4B [Source:HGNC Symbol;Acc:HGNC:3285]
ENSG00000063169	1.30180365677358	0.0209806791661946	0.0788265666831053	13.8656766651422	12.9253583995036	11.0467463258547	BICRA	protein_coding	BRD4 interacting chromatin remodeling complex associated protein [Source:HGNC Symbol;Acc:HGNC:4332]
ENSG00000063601	1.85739208639462	0.000177179362383129	0.00132269010354751	21.7870268021495	24.7676046241269	11.8097987690792	MTMR1	protein_coding	myotubularin related protein 1 [Source:HGNC Symbol;Acc:HGNC:7449]
ENSG00000063660	1.71074840528814	4.49928532745562e-07	6.00270505882494e-06	44.215542930337	39.5377819844751	26.5316120763981	GPC1	protein_coding	glypican 1 [Source:HGNC Symbol;Acc:HGNC:4449]
ENSG00000064115	1.24518639925216	0.000533909324702397	0.00351672950928771	33.4475949785104	37.2026442135058	27.7141587873434	TM7SF3	protein_coding	transmembrane 7 superfamily member 3 [Source:HGNC Symbol;Acc:HGNC:23049]
ENSG00000064270	2.17388394693373	0.0117403785412252	0.0491934942079053	8.01645637025937	8.87317113154929	3.48942139663247	ATP2C2	protein_coding	ATPase secretory pathway Ca2+ transporting 2 [Source:HGNC Symbol;Acc:HGNC:29103]
ENSG00000064313	2.2787952193591	0.00091888790708643	0.00562456616168774	13.0873675943104	14.5792545868307	5.29714483432404	TAF2	protein_coding	TATA-box binding protein associated factor 2 [Source:HGNC Symbol;Acc:HGNC:11536]
ENSG00000064419	2.00237773106115	9.41373726227114e-09	1.64181035093001e-07	46.210214957182	47.4922750904373	22.6536137122514	TNPO3	protein_coding	transportin 3 [Source:HGNC Symbol;Acc:HGNC:17103]
ENSG00000064607	1.91057882748497	0.00292876427686787	0.0153907202217589	13.205254964534	11.7120912084504	6.89891058783348	SUGP2	protein_coding	SURP and G-patch domain containing 2 [Source:HGNC Symbol;Acc:HGNC:18641]
ENSG00000064651	2.5808949021722	0.0225930791326432	0.0838375313852076	5.36279664907778	5.88054490630121	1.76051532452504	SLC12A2	protein_coding	solute carrier family 12 member 2 [Source:HGNC Symbol;Acc:HGNC:10911]
ENSG00000064703	2.08066138555244	0.00416394575146609	0.0208961314316693	10.9561720393597	12.618432453912	5.08736170962599	DDX20	protein_coding	DEAD-box helicase 20 [Source:HGNC Symbol;Acc:HGNC:2743]
ENSG00000064932	1.8793796475744	0.0115588668157908	0.0486021674567528	9.72710499814603	7.53388501470153	5.1928911383863	SBNO2	protein_coding	strawberry notch homolog 2 [Source:HGNC Symbol;Acc:HGNC:29158]
ENSG00000064999	2.29024952339706	0.000188115601398466	0.0013922405579515	16.5159848664831	17.5460911032296	6.63202162735948	ANKS1A	protein_coding	ankyrin repeat and sterile alpha motif domain containing 1A [Source:HGNC Symbol;Acc:HGNC:20961]
ENSG00000065000	1.74761860184573	8.08313246848745e-09	1.42628176137504e-07	56.0359461624384	47.4275595403698	32.7760301814462	AP3D1	protein_coding	adaptor related protein complex 3 delta 1 subunit [Source:HGNC Symbol;Acc:HGNC:568]
ENSG00000065060	2.8859167732507	1.62112105220067e-05	0.00015336926684106	17.0440239625835	20.4533311749712	4.52897458948062	UHRF1BP1	protein_coding	UHRF1 binding protein 1 [Source:HGNC Symbol;Acc:HGNC:21216]
ENSG00000065150	2.5623818466671	1.45012500852201e-29	1.14057544787934e-27	132.523568798405	145.048324544841	44.0671118801073	IPO5	protein_coding	importin 5 [Source:HGNC Symbol;Acc:HGNC:6402]
ENSG00000065154	1.88893747080462	0.000107390475146366	0.00084854693231213	22.7258801627011	30.1043485329622	12.0522778502108	OAT	protein_coding	ornithine aminotransferase [Source:HGNC Symbol;Acc:HGNC:8091]
ENSG00000065183	2.53315836600587	0.0016960535802482	0.00964570358445505	10.3752777837284	12.4407610980135	3.52061344250909	WDR3	protein_coding	WD repeat domain 3 [Source:HGNC Symbol;Acc:HGNC:12755]
ENSG00000065243	2.02695184303611	0.00068471059306967	0.00436661752888204	15.9124236070334	19.0663494504395	7.66899207198048	PKN2	protein_coding	protein kinase N2 [Source:HGNC Symbol;Acc:HGNC:9406]
ENSG00000065308	1.72597888064441	5.5328302088369e-07	7.27672991619052e-06	42.9847966241385	48.2651235590756	25.5222361622464	TRAM2	protein_coding	translocation associated membrane protein 2 [Source:HGNC Symbol;Acc:HGNC:16855]
ENSG00000065328	2.09915159015553	8.8947645252588e-05	0.000716463161291596	20.2624238651191	19.8333607406037	9.28878826912134	MCM10	protein_coding	minichromosome maintenance 10 replication initiation factor [Source:HGNC Symbol;Acc:HGNC:18043]
ENSG00000065361	2.7825747830564	1.28151987589044e-17	5.43021485438927e-16	69.4786639287558	79.9015584218745	19.8329923860491	ERBB3	protein_coding	erb-b2 receptor tyrosine kinase 3 [Source:HGNC Symbol;Acc:HGNC:3431]
ENSG00000065427	1.33222366023966	1.28011619653656e-09	2.56321436091862e-08	92.4998209353494	83.0158495036532	72.1567345480728	KARS	protein_coding	lysyl-tRNA synthetase [Source:HGNC Symbol;Acc:HGNC:6215]
ENSG00000065457	1.80818030781861	0.0034816410857276	0.0178746027413165	13.7224915127591	15.7143849826971	7.69647250550209	ADAT1	protein_coding	adenosine deaminase, tRNA specific 1 [Source:HGNC Symbol;Acc:HGNC:228]
ENSG00000065491	1.6344172800506	0.00719443248925633	0.0327946214301934	13.3825540894074	12.424019463243	8.46653371799905	TBC1D22B	protein_coding	TBC1 domain family member 22B [Source:HGNC Symbol;Acc:HGNC:21602]
ENSG00000065526	2.64878551308209	9.00347888182104e-16	3.33378045734875e-14	64.7946516577225	61.8496052124269	20.2931997163972	SPEN	protein_coding	spen family transcriptional repressor [Source:HGNC Symbol;Acc:HGNC:17575]
ENSG00000065559	1.69231453711496	0.0139444241730656	0.056481723493326	10.6577094927402	14.0502041338144	6.47741469128106	MAP2K4	protein_coding	mitogen-activated protein kinase kinase 4 [Source:HGNC Symbol;Acc:HGNC:6844]
ENSG00000065618	2.63771511899598	4.02462900934877e-10	8.52682843283505e-09	39.3758520905249	40.4184998815943	12.4272162529455	COL17A1	protein_coding	collagen type XVII alpha 1 chain [Source:HGNC Symbol;Acc:HGNC:2194]
ENSG00000065802	2.0474851080897	0.00998582869518847	0.043102389712302	9.04142037083703	10.5921560487103	4.29593290857631	ASB1	protein_coding	ankyrin repeat and SOCS box containing 1 [Source:HGNC Symbol;Acc:HGNC:16011]
ENSG00000065882	1.85900470559443	0.000712551806763042	0.00451783374214249	17.7329971410227	16.9996956441264	9.60154733330078	TBC1D1	protein_coding	TBC1 domain family member 1 [Source:HGNC Symbol;Acc:HGNC:11578]
ENSG00000065883	2.02612073624742	0.000122442396685379	0.000954321115098351	20.3729361270838	18.8517404427991	9.82439394531533	CDK13	protein_coding	cyclin dependent kinase 13 [Source:HGNC Symbol;Acc:HGNC:1733]
ENSG00000065970	1.42410327188531	0.0106646425070013	0.0454134139877049	14.792163957647	13.1144247245087	10.8270258035157	FOXJ2	protein_coding	forkhead box J2 [Source:HGNC Symbol;Acc:HGNC:24818]
ENSG00000066027	1.39962146816135	0.00230074772631046	0.0125224776745455	21.6406332170666	24.676629733687	16.1108027869826	PPP2R5A	protein_coding	protein phosphatase 2 regulatory subunit B'alpha [Source:HGNC Symbol;Acc:HGNC:9309]
ENSG00000066044	1.09374032426503	0.042267837668843	0.137696577830768	14.1466877122224	12.638967316062	13.0191126002895	ELAVL1	protein_coding	ELAV like RNA binding protein 1 [Source:HGNC Symbol;Acc:HGNC:3312]
ENSG00000066084	3.27610967458255	1.03019603769811e-12	2.8369288598762e-11	41.363380515488	49.0151342267983	8.38656284514678	DIP2B	protein_coding	disco interacting protein 2 homolog B [Source:HGNC Symbol;Acc:HGNC:29284]
ENSG00000066117	1.14421754506031	0.0115129758286139	0.0484769598045974	20.3614846377395	18.2081522004269	18.0942630621614	SMARCD1	protein_coding	SWI/SNF related, matrix associated, actin dependent regulator of chromatin, subfamily d, member 1 [Source:HGNC Symbol;Acc:HGNC:11106]
ENSG00000066135	2.6239024812597	2.64901564388242e-05	0.000238075087815392	17.8809832392977	19.5530392298992	5.69761769584013	KDM4A	protein_coding	lysine demethylase 4A [Source:HGNC Symbol;Acc:HGNC:22978]
ENSG00000066279	1.8315708881625	0.000198904972498999	0.00146041637526111	21.862590314884	26.2730190053387	12.0647715182837	ASPM	protein_coding	abnormal spindle microtubule assembly [Source:HGNC Symbol;Acc:HGNC:19048]
ENSG00000066422	1.97889991613793	0.0168698288993281	0.0658273414314249	8.13082051234046	8.83831605303519	4.05136528652554	ZBTB11	protein_coding	zinc finger and BTB domain containing 11 [Source:HGNC Symbol;Acc:HGNC:16740]
ENSG00000066468	2.30381131306775	6.40713690907739e-12	1.6198211252907e-10	55.4987931763544	61.2911369415539	22.0771237247036	FGFR2	protein_coding	fibroblast growth factor receptor 2 [Source:HGNC Symbol;Acc:HGNC:3689]
ENSG00000066735	2.2574040341665	0.0122356739704957	0.0508790948724759	7.56428491016957	7.28844129224287	3.10739750919091	KIF26A	protein_coding	kinesin family member 26A [Source:HGNC Symbol;Acc:HGNC:20226]
ENSG00000066739	3.05294735514193	3.12293455322738e-06	3.5254591382306e-05	18.8722438020038	22.577329445194	4.46652810350653	ATG2B	protein_coding	autophagy related 2B [Source:HGNC Symbol;Acc:HGNC:20187]
ENSG00000066777	2.83474913631013	8.28087020953599e-16	3.08520099385623e-14	60.4929988746175	74.4621821241647	16.6546632604159	ARFGEF1	protein_coding	ADP ribosylation factor guanine nucleotide exchange factor 1 [Source:HGNC Symbol;Acc:HGNC:15772]
ENSG00000066926	1.74803969269831	0.0485645982940189	0.152591743047056	6.55381198191462	6.2997956184573	3.83227669880271	FECH	protein_coding	ferrochelatase [Source:HGNC Symbol;Acc:HGNC:3647]
ENSG00000066933	2.90156953746086	0.000857814533078675	0.00531015436783373	10.1332732061604	11.6642368106398	2.66357879213195	MYO9A	protein_coding	myosin IXA [Source:HGNC Symbol;Acc:HGNC:7608]
ENSG00000067048	1.64534715385608	0.000732888069836733	0.00462726916705942	20.9256404292154	27.0635648231252	13.1387840166849	DDX3Y	protein_coding	DEAD-box helicase 3, Y-linked [Source:HGNC Symbol;Acc:HGNC:2699]
ENSG00000067057	1.53099229629257	2.39083162526936e-29	1.86826414146049e-27	257.542263478921	212.383160015915	175.044780559054	PFKP	protein_coding	phosphofructokinase, platelet [Source:HGNC Symbol;Acc:HGNC:8878]
ENSG00000067177	2.93075206038485	6.1184175845644e-05	0.000515609504290252	14.5064852127601	17.0497676782251	3.7367425837223	PHKA1	protein_coding	phosphorylase kinase regulatory subunit alpha 1 [Source:HGNC Symbol;Acc:HGNC:8925]
ENSG00000067225	1.36623692111148	4.27592300299054e-46	5.84732470658956e-44	490.279354482775	427.93432984172	373.542974582965	PKM	protein_coding	pyruvate kinase M1/2 [Source:HGNC Symbol;Acc:HGNC:9021]
ENSG00000067248	1.96655091449485	7.13988831478282e-05	0.000590119615247915	22.6464970069481	24.544766838393	11.3811325827126	DHX29	protein_coding	DExH-box helicase 29 [Source:HGNC Symbol;Acc:HGNC:15815]
ENSG00000067369	3.04777651419208	8.75520692905765e-07	1.11610339178263e-05	21.0279396030579	25.2455330502208	4.99458986704752	TP53BP1	protein_coding	tumor protein p53 binding protein 1 [Source:HGNC Symbol;Acc:HGNC:11999]
ENSG00000067596	2.6843913667064	6.38809855421403e-08	9.93209018106093e-07	28.896572889246	28.2763209380067	8.82956440965221	DHX8	protein_coding	DEAH-box helicase 8 [Source:HGNC Symbol;Acc:HGNC:2749]
ENSG00000067606	1.829450507335	2.1759468098425e-06	2.51540287316471e-05	35.4883588997497	25.8801887551297	19.6128948482487	PRKCZ	protein_coding	protein kinase C zeta [Source:HGNC Symbol;Acc:HGNC:9412]
ENSG00000067704	2.33017513943812	7.32240165654878e-16	2.77099941933673e-14	75.4423781507142	96.0560699866293	29.4671422495042	IARS2	protein_coding	isoleucyl-tRNA synthetase 2, mitochondrial [Source:HGNC Symbol;Acc:HGNC:29685]
ENSG00000068097	2.19984758353857	0.00835611912382685	0.0372435324207898	8.65279347606687	8.66720497842168	3.69923133551014	HEATR6	protein_coding	HEAT repeat containing 6 [Source:HGNC Symbol;Acc:HGNC:24076]
ENSG00000068120	1.50427362056929	0.000217981410912873	0.00158692577067485	28.575388320254	23.1078451146963	19.784993915213	COASY	protein_coding	Coenzyme A synthase [Source:HGNC Symbol;Acc:HGNC:29932]
ENSG00000068308	1.30439539702535	0.0001617105314494	0.00122391480217741	36.915626694303	32.1751622865222	29.3577904672497	OTUD5	protein_coding	OTU deubiquitinase 5 [Source:HGNC Symbol;Acc:HGNC:25402]
ENSG00000068366	2.25013561522389	0.00461567383052337	0.022764351998573	9.70877124071518	10.8325534957135	4.00849379304646	ACSL4	protein_coding	acyl-CoA synthetase long chain family member 4 [Source:HGNC Symbol;Acc:HGNC:3571]
ENSG00000068400	1.69109457378971	0.00417904669624639	0.0209544366427621	14.4789924571404	10.1298407335293	8.80731260316983	GRIPAP1	protein_coding	GRIP1 associated protein 1 [Source:HGNC Symbol;Acc:HGNC:18706]
ENSG00000068650	2.46840574089537	2.75860448794399e-12	7.31212475945329e-11	52.9742189449557	56.0325812560788	18.8007707719832	ATP11A	protein_coding	ATPase phospholipid transporting 11A [Source:HGNC Symbol;Acc:HGNC:13552]
ENSG00000068654	2.99737908839718	1.09929018505555e-11	2.70528795234325e-10	40.7623008164162	44.6736459424567	10.0261209013553	POLR1A	protein_coding	RNA polymerase I subunit A [Source:HGNC Symbol;Acc:HGNC:17264]
ENSG00000068724	1.93255910128682	0.00139486652404996	0.00811301292915283	15.0053096346435	11.6917610033941	7.72079400293845	TTC7A	protein_coding	tetratricopeptide repeat domain 7A [Source:HGNC Symbol;Acc:HGNC:19750]
ENSG00000068784	2.08430382574821	0.00207426930646068	0.0114766698087117	12.6247946576068	13.6894815504465	5.8473839729668	SRBD1	protein_coding	S1 RNA binding domain 1 [Source:HGNC Symbol;Acc:HGNC:25521]
ENSG00000068796	1.16031921935193	0.00156212244912847	0.00896878890878438	31.1984987939191	36.8720137772152	27.4168824021122	KIF2A	protein_coding	kinesin family member 2A [Source:HGNC Symbol;Acc:HGNC:6318]
ENSG00000068878	3.07546709284803	1.17684365819725e-18	5.32411149727282e-17	67.0169189691562	84.1404074997713	15.6153554244657	PSME4	protein_coding	proteasome activator subunit 4 [Source:HGNC Symbol;Acc:HGNC:20635]
ENSG00000069020	2.99174103512484	0.000120701631651387	0.000941363211466491	13.0821530939747	14.1772562703839	3.23035831892229	MAST4	protein_coding	microtubule associated serine/threonine kinase family member 4 [Source:HGNC Symbol;Acc:HGNC:19037]
ENSG00000069188	2.46044597802565	0.00172258884569046	0.00977351917446442	10.6928008866514	9.54354587107468	3.81591506289831	SDK2	protein_coding	sidekick cell adhesion molecule 2 [Source:HGNC Symbol;Acc:HGNC:19308]
ENSG00000069248	3.00937759364165	2.27979250610507e-12	6.05629647206808e-11	43.3203256330683	53.6274028050904	10.5670570025278	NUP133	protein_coding	nucleoporin 133 [Source:HGNC Symbol;Acc:HGNC:18016]
ENSG00000069329	1.42525864915992	0.000618508703084387	0.00400383740339834	26.5536870238991	32.1019956422512	19.4202353521596	VPS35	protein_coding	VPS35, retromer complex component [Source:HGNC Symbol;Acc:HGNC:13487]
ENSG00000069702	2.38608886772027	6.17607584690888e-12	1.57463764283266e-10	53.315397696566	57.9701248687738	20.032889395573	TGFBR3	protein_coding	transforming growth factor beta receptor 3 [Source:HGNC Symbol;Acc:HGNC:11774]
ENSG00000069869	2.26299973347431	0.000227620614282471	0.00164911888758294	16.3268614232284	19.9016037949243	6.6810876338971	NEDD4	protein_coding	neural precursor cell expressed, developmentally down-regulated 4, E3 ubiquitin protein ligase [Source:HGNC Symbol;Acc:HGNC:7727]
ENSG00000069956	1.82799901859292	4.65564209850199e-06	5.04284401560513e-05	33.2162639454427	40.1448671016609	18.3756837469257	MAPK6	protein_coding	mitogen-activated protein kinase 6 [Source:HGNC Symbol;Acc:HGNC:6879]
ENSG00000070018	2.79978219854698	1.62637537591795e-05	0.00015374549311702	17.5704120337932	20.6103434433562	4.95608543780554	LRP6	protein_coding	LDL receptor related protein 6 [Source:HGNC Symbol;Acc:HGNC:6698]
ENSG00000070047	2.1375756555619	8.39171984081356e-07	1.07431868685479e-05	31.2876680073867	26.6156019207857	13.9660652256653	PHRF1	protein_coding	PHD and ring finger domains 1 [Source:HGNC Symbol;Acc:HGNC:24351]
ENSG00000070061	3.11110776477286	2.7663316294728e-11	6.52745780962269e-10	37.816336246813	44.5096125900075	8.59642652550661	ELP1	protein_coding	elongator complex protein 1 [Source:HGNC Symbol;Acc:HGNC:5959]
ENSG00000070159	2.71637573407867	0.000676426009893855	0.00432984606545886	11.273772238434	12.7278066323265	3.36925547529649	PTPN3	protein_coding	protein tyrosine phosphatase, non-receptor type 3 [Source:HGNC Symbol;Acc:HGNC:9655]
ENSG00000070269	1.96713964493875	0.0391713978574303	0.129787610632246	6.10457443491774	5.73810915057676	3.0666387311177	TMEM260	protein_coding	transmembrane protein 260 [Source:HGNC Symbol;Acc:HGNC:20185]
ENSG00000070366	2.02422613005782	0.00342226400588615	0.0175847673129095	11.844290551005	12.9673809156115	5.71915057590062	SMG6	protein_coding	SMG6, nonsense mediated mRNA decay factor [Source:HGNC Symbol;Acc:HGNC:17809]
ENSG00000070413	1.45884087258884	0.00090135822691368	0.00553980842833464	24.1116686079736	24.0815092201011	17.2285078905738	DGCR2	protein_coding	DiGeorge syndrome critical region gene 2 [Source:HGNC Symbol;Acc:HGNC:2845]
ENSG00000070476	2.46873746334253	3.90388206275734e-05	0.000339445930225591	18.342816682263	18.8157173128747	6.50844530475463	ZXDC	protein_coding	ZXD family zinc finger C [Source:HGNC Symbol;Acc:HGNC:28160]
ENSG00000070610	2.01535780731916	7.85276082681812e-06	8.04941429215752e-05	27.769981867884	22.4576361757455	13.4917320016049	GBA2	protein_coding	glucosylceramidase beta 2 [Source:HGNC Symbol;Acc:HGNC:18986]
ENSG00000070614	2.3636024241021	5.92180331437356e-09	1.07001473100858e-07	38.6171101683581	37.6762234649197	14.7380425246769	NDST1	protein_coding	N-deacetylase and N-sulfotransferase 1 [Source:HGNC Symbol;Acc:HGNC:7680]
ENSG00000070756	1.06836744085488	1.3477426879388e-25	9.37499162234422e-24	389.348508441266	385.723090743813	364.672597820685	PABPC1	protein_coding	poly(A) binding protein cytoplasmic 1 [Source:HGNC Symbol;Acc:HGNC:8554]
ENSG00000070770	1.40465072504556	6.63751335376083e-06	6.9699682110958e-05	47.0040608196382	45.4840485269426	34.8713402560424	CSNK2A2	protein_coding	casein kinase 2 alpha 2 [Source:HGNC Symbol;Acc:HGNC:2459]
ENSG00000070778	2.06044482804451	0.00440680531893434	0.0219410406322118	10.9553087618978	10.0619649036317	5.15874648664786	PTPN21	protein_coding	protein tyrosine phosphatase, non-receptor type 21 [Source:HGNC Symbol;Acc:HGNC:9651]
ENSG00000070814	1.84263505924211	1.3462203309773e-13	4.02995409526887e-12	85.8115398727079	66.7973821580818	46.9929309823705	TCOF1	protein_coding	treacle ribosome biogenesis factor 1 [Source:HGNC Symbol;Acc:HGNC:11654]
ENSG00000070882	1.83462649766598	0.00964535395289234	0.0418579839412573	10.557698152095	12.3519980860401	5.8138911466782	OSBPL3	protein_coding	oxysterol binding protein like 3 [Source:HGNC Symbol;Acc:HGNC:16370]
ENSG00000070915	1.44393343931194	0.00690842889571824	0.0316588093416121	16.2126580930446	14.59787690138	11.7047517941743	SLC12A3	protein_coding	solute carrier family 12 member 3 [Source:HGNC Symbol;Acc:HGNC:10912]
ENSG00000070961	2.62132784128805	0.000223664697426916	0.00162339021039536	13.8107239966449	17.756099373174	4.40852592473175	ATP2B1	protein_coding	ATPase plasma membrane Ca2+ transporting 1 [Source:HGNC Symbol;Acc:HGNC:814]
ENSG00000071051	1.31815658562439	1.8834574082681e-05	0.000175158627906479	46.7162329967539	31.7368910595786	36.7992024408971	NCK2	protein_coding	NCK adaptor protein 2 [Source:HGNC Symbol;Acc:HGNC:7665]
ENSG00000071054	2.25673448867514	2.02541176911951e-16	8.01769908867902e-15	81.4638122904745	80.1902303602355	33.4807531084989	MAP4K4	protein_coding	mitogen-activated protein kinase kinase kinase kinase 4 [Source:HGNC Symbol;Acc:HGNC:6866]
ENSG00000071073	2.43191640048237	9.58981774037205e-10	1.9593186194845e-08	41.2639687241592	51.8394461838984	15.0198803749984	MGAT4A	protein_coding	mannosyl (alpha-1,3-)-glycoprotein beta-1,4-N-acetylglucosaminyltransferase, isozyme A [Source:HGNC Symbol;Acc:HGNC:7047]
ENSG00000071127	1.4535740227621	8.36911987022156e-07	1.072566437894e-05	53.3893847952348	45.2968123828312	38.2878338266913	WDR1	protein_coding	WD repeat domain 1 [Source:HGNC Symbol;Acc:HGNC:12754]
ENSG00000071189	2.2819960223489	7.58624618901798e-05	0.000621462808976463	18.6249849225754	23.4292328543182	7.52180272183152	SNX13	protein_coding	sorting nexin 13 [Source:HGNC Symbol;Acc:HGNC:21335]
ENSG00000071205	1.62288236741691	0.021056673405169	0.0790380560691839	9.96038772117272	10.6839640345102	6.35206939247624	ARHGAP10	protein_coding	Rho GTPase activating protein 10 [Source:HGNC Symbol;Acc:HGNC:26099]
ENSG00000071537	2.67407047927128	1.11330274305779e-12	3.04488300226305e-11	50.2408234271924	62.8620014281019	15.4616766118757	SEL1L	protein_coding	SEL1L ERAD E3 ligase adaptor subunit [Source:HGNC Symbol;Acc:HGNC:10717]
ENSG00000071539	1.04945863000237	0.033560922254665	0.115326138895671	16.5715316389432	15.8792667220498	15.7260403314983	TRIP13	protein_coding	thyroid hormone receptor interactor 13 [Source:HGNC Symbol;Acc:HGNC:12307]
ENSG00000071564	1.79772401488052	0.000743946148954339	0.00468234725759232	18.434236964927	14.5933159060758	10.4143357555373	TCF3	protein_coding	transcription factor 3 [Source:HGNC Symbol;Acc:HGNC:11633]
ENSG00000071626	1.17266047225202	0.000232391528199652	0.00167863124270985	41.5467014221495	40.2848714981593	36.1997718737103	DAZAP1	protein_coding	DAZ associated protein 1 [Source:HGNC Symbol;Acc:HGNC:2683]
ENSG00000071894	2.2938890118552	7.79881554469374e-05	0.000637574363212259	18.4467267453546	16.00923575948	7.38865140082859	CPSF1	protein_coding	cleavage and polyadenylation specific factor 1 [Source:HGNC Symbol;Acc:HGNC:2324]
ENSG00000072071	2.30377498463251	0.000458160753875784	0.00308189296374577	14.4385205671034	11.0160923231698	5.7437110525172	ADGRL1	protein_coding	adhesion G protein-coupled receptor L1 [Source:HGNC Symbol;Acc:HGNC:20973]
ENSG00000072110	1.51732373095873	8.17724413837325e-21	4.04958666506929e-19	180.662342649242	159.120275470463	123.960392564648	ACTN1	protein_coding	actinin alpha 1 [Source:HGNC Symbol;Acc:HGNC:163]
ENSG00000072121	2.8487238235117	1.73239199793784e-07	2.50271372187083e-06	25.3689955356133	25.5902581584231	6.91715031651228	ZFYVE26	protein_coding	zinc finger FYVE-type containing 26 [Source:HGNC Symbol;Acc:HGNC:20761]
ENSG00000072134	1.59269132963605	0.0312941631530013	0.109379599007615	8.91610167861277	7.95316928322601	5.80633929141752	EPN2	protein_coding	epsin 2 [Source:HGNC Symbol;Acc:HGNC:18639]
ENSG00000072274	2.97205992890846	1.95166404014601e-58	3.50542165061449e-56	231.284919826513	303.378287545387	57.8953109830626	TFRC	protein_coding	transferrin receptor [Source:HGNC Symbol;Acc:HGNC:11763]
ENSG00000072310	1.57918445163968	2.73531767572076e-05	0.000245281765347419	34.249395460603	29.6097542771741	22.5136693320569	SREBF1	protein_coding	sterol regulatory element binding transcription factor 1 [Source:HGNC Symbol;Acc:HGNC:11289]
ENSG00000072364	2.09857605011979	2.46243283035687e-11	5.87954696041957e-10	58.8112404786801	67.7878506624714	26.9712616547431	AFF4	protein_coding	AF4/FMR2 family member 4 [Source:HGNC Symbol;Acc:HGNC:17869]
ENSG00000072501	1.32095216790607	0.000139662014265834	0.00106914292600194	36.905331841402	35.209457473118	29.0147044418138	SMC1A	protein_coding	structural maintenance of chromosomes 1A [Source:HGNC Symbol;Acc:HGNC:11111]
ENSG00000072518	2.2444842105724	3.94283332959486e-08	6.33485397708205e-07	36.6234047372256	24.4168619152302	15.1801794661587	MARK2	protein_coding	microtubule affinity regulating kinase 2 [Source:HGNC Symbol;Acc:HGNC:3332]
ENSG00000072682	2.27593193290166	3.48410454633817e-05	0.000305818483666182	20.4448995303543	22.6133505690946	8.29156409880135	P4HA2	protein_coding	prolyl 4-hydroxylase subunit alpha 2 [Source:HGNC Symbol;Acc:HGNC:8547]
ENSG00000072736	1.49958410388565	0.016759485772426	0.065588179442398	12.0161893889373	14.3613358513081	8.34684271800766	NFATC3	protein_coding	nuclear factor of activated T-cells 3 [Source:HGNC Symbol;Acc:HGNC:7777]
ENSG00000072778	1.42300623894737	0.0046837685963606	0.0230529534922713	18.1645394944352	16.4710406371573	13.3055273448392	ACADVL	protein_coding	acyl-CoA dehydrogenase very long chain [Source:HGNC Symbol;Acc:HGNC:92]
ENSG00000072786	1.79534696556446	8.27297347081653e-06	8.43703074133951e-05	32.261918181999	29.3039754424213	18.2562745295414	STK10	protein_coding	serine/threonine kinase 10 [Source:HGNC Symbol;Acc:HGNC:11388]
ENSG00000072803	1.60711456297854	0.00517749810819557	0.0251538200379594	14.8354777506452	14.9307182529239	9.56504699810896	FBXW11	protein_coding	F-box and WD repeat domain containing 11 [Source:HGNC Symbol;Acc:HGNC:13607]
ENSG00000073111	1.95622081785593	9.97919844843382e-15	3.28113863738942e-13	86.5908521755856	83.2603947881248	43.8294611184444	MCM2	protein_coding	minichromosome maintenance complex component 2 [Source:HGNC Symbol;Acc:HGNC:6944]
ENSG00000073169	1.29857238980145	0.0338326463698061	0.116061022352978	11.7634444259301	9.3108094669155	9.39291788930963	SELENOO	protein_coding	selenoprotein O [Source:HGNC Symbol;Acc:HGNC:30395]
ENSG00000073331	2.59458439160809	0.0246925302724113	0.0903465823345082	5.17347358195956	6.03272812445986	1.68232449817556	ALPK1	protein_coding	alpha kinase 1 [Source:HGNC Symbol;Acc:HGNC:20917]
ENSG00000073578	1.8937080514392	3.50740653903866e-09	6.6053412035667e-08	52.6552821544567	52.9301060703906	27.8326321259308	SDHA	protein_coding	succinate dehydrogenase complex flavoprotein subunit A [Source:HGNC Symbol;Acc:HGNC:10680]
ENSG00000073614	2.76240107323958	1.36892441118364e-05	0.000131578565209137	18.1318923153496	20.3061511763742	5.24871280069706	KDM5A	protein_coding	lysine demethylase 5A [Source:HGNC Symbol;Acc:HGNC:9886]
ENSG00000073712	1.85092414486789	0.0034049612845292	0.0175183001701686	13.3546052140877	13.4936016263569	7.27147689279746	FERMT2	protein_coding	fermitin family member 2 [Source:HGNC Symbol;Acc:HGNC:15767]
ENSG00000073849	1.67432799429711	0.000792473488243746	0.00495924386766783	20.151729686121	21.2519955092483	12.4012265583203	ST6GAL1	protein_coding	ST6 beta-galactoside alpha-2,6-sialyltransferase 1 [Source:HGNC Symbol;Acc:HGNC:10860]
ENSG00000073921	1.06514953377338	0.000241406092838902	0.00173852837894874	48.258490465857	51.3544622438278	45.3009213611498	PICALM	protein_coding	phosphatidylinositol binding clathrin assembly protein [Source:HGNC Symbol;Acc:HGNC:15514]
ENSG00000073969	1.74208386768461	0.00984791376651092	0.042568173227799	11.27686002669	11.2864183738841	6.62131047156233	NSF	protein_coding	N-ethylmaleimide sensitive factor, vesicle fusing ATPase [Source:HGNC Symbol;Acc:HGNC:8016]
ENSG00000074054	2.57685562270419	3.14377361011764e-06	3.54565807161721e-05	22.4472899437637	24.8610425789036	7.38972608907778	CLASP1	protein_coding	cytoplasmic linker associated protein 1 [Source:HGNC Symbol;Acc:HGNC:17088]
ENSG00000074181	2.3939275112525	3.73970090614446e-05	0.000326112758728568	19.0994976036236	18.5199422996146	7.13761661657667	NOTCH3	protein_coding	notch 3 [Source:HGNC Symbol;Acc:HGNC:7883]
ENSG00000074219	1.20369484587536	0.022170728308747	0.0825247585732946	15.3932196212912	14.3649075720781	13.1267276007917	TEAD2	protein_coding	TEA domain transcription factor 2 [Source:HGNC Symbol;Acc:HGNC:11715]
ENSG00000074590	2.44600596539011	0.00315438456820735	0.0164684875895043	9.55129325620172	10.1386814442145	3.44283552838895	NUAK1	protein_coding	NUAK family kinase 1 [Source:HGNC Symbol;Acc:HGNC:14311]
ENSG00000074603	1.97407692327902	0.0462382694617992	0.146776928172855	5.67558801191588	7.24370618421771	2.83746005715965	DPP8	protein_coding	dipeptidyl peptidase 8 [Source:HGNC Symbol;Acc:HGNC:16490]
ENSG00000074755	3.29410767032083	3.14313696218976e-10	6.7423369345796e-09	32.0881354925017	33.7060644147178	6.42531652349627	ZZEF1	protein_coding	zinc finger ZZ-type and EF-hand domain containing 1 [Source:HGNC Symbol;Acc:HGNC:29027]
ENSG00000075151	1.34448706591657	0.0361640599727174	0.122041025718362	10.8680170287571	9.13571633179149	8.40610162825734	EIF4G3	protein_coding	eukaryotic translation initiation factor 4 gamma 3 [Source:HGNC Symbol;Acc:HGNC:3298]
ENSG00000075218	1.7358649787522	1.36300938823794e-05	0.000131219639824443	32.1846237154675	30.2321928404378	18.9791286895718	GTSE1	protein_coding	G2 and S-phase expressed 1 [Source:HGNC Symbol;Acc:HGNC:13698]
ENSG00000075234	1.83565319080123	0.0317459807486044	0.11063745506189	7.26305039631343	6.51003017721885	3.996756106649	TTC38	protein_coding	tetratricopeptide repeat domain 38 [Source:HGNC Symbol;Acc:HGNC:26082]
ENSG00000075240	2.28049864518272	7.05465152767101e-05	0.000583876729601051	18.8033583329272	17.7122266187826	7.60172556475639	GRAMD4	protein_coding	GRAM domain containing 4 [Source:HGNC Symbol;Acc:HGNC:29113]
ENSG00000075275	2.61765541998703	9.65352435342333e-15	3.18275375531771e-13	60.8895101987131	55.8565047738644	19.4861006959193	CELSR1	protein_coding	cadherin EGF LAG seven-pass G-type receptor 1 [Source:HGNC Symbol;Acc:HGNC:1850]
ENSG00000075292	1.99315706331107	7.71155643251158e-08	1.1776760166097e-06	40.7331691347381	47.1868453287738	20.0966375546607	ZNF638	protein_coding	zinc finger protein 638 [Source:HGNC Symbol;Acc:HGNC:17894]
ENSG00000075391	2.54313891225382	0.00228173912822555	0.0124528111877852	9.75869898919654	10.3521390410596	3.2885624090008	RASAL2	protein_coding	RAS protein activator like 2 [Source:HGNC Symbol;Acc:HGNC:9874]
ENSG00000075413	1.31768002034115	0.00370429557428353	0.0188408676842468	21.5121227766775	21.0493397616303	16.9510778607557	MARK3	protein_coding	microtubule affinity regulating kinase 3 [Source:HGNC Symbol;Acc:HGNC:6897]
ENSG00000075415	1.65010638189734	2.09464965445265e-13	6.17818969158903e-12	98.5062195962785	105.992990097948	61.6463541594205	SLC25A3	protein_coding	solute carrier family 25 member 3 [Source:HGNC Symbol;Acc:HGNC:10989]
ENSG00000075420	2.09862732775016	5.738266233448e-10	1.20303651312392e-08	50.6875247988536	53.9143172272942	23.2448404884344	FNDC3B	protein_coding	fibronectin type III domain containing 3B [Source:HGNC Symbol;Acc:HGNC:24670]
ENSG00000075426	1.72977329066426	5.47888572119762e-07	7.22156744456651e-06	42.8850469034053	42.4815654383324	25.3961278561048	FOSL2	protein_coding	FOS like 2, AP-1 transcription factor subunit [Source:HGNC Symbol;Acc:HGNC:3798]
ENSG00000075539	3.13218826647499	9.35112161568757e-07	1.18578922574483e-05	20.3934183447594	25.3057462129375	4.56859510057539	FRYL	protein_coding	FRY like transcription coactivator [Source:HGNC Symbol;Acc:HGNC:29127]
ENSG00000075568	2.0572750292123	2.94531942700644e-07	4.08811695324054e-06	35.5843315179699	42.4552192729092	16.7931659678547	TMEM131	protein_coding	transmembrane protein 131 [Source:HGNC Symbol;Acc:HGNC:30366]
ENSG00000075618	1.09280598776999	1.14003950349991e-15	4.13229981479456e-14	220.300147682772	192.157041985547	202.872260415627	FSCN1	protein_coding	fascin actin-bundling protein 1 [Source:HGNC Symbol;Acc:HGNC:11148]
ENSG00000075624	1.09173435096424	1.04308513615076e-181	6.27624326421914e-179	2822.65803733315	1299.6116368167	2601.28982156084	ACTB	protein_coding	actin beta [Source:HGNC Symbol;Acc:HGNC:132]
ENSG00000075651	2.1708498868441	0.0166642634596178	0.0652579715174229	7.24851633418741	7.37935786197958	3.16179313030296	PLD1	protein_coding	phospholipase D1 [Source:HGNC Symbol;Acc:HGNC:9067]
ENSG00000075702	2.05345856173361	0.014330922563796	0.0576976654843498	8.13831389909295	5.88636190352409	3.85085420636925	WDR62	protein_coding	WD repeat domain 62 [Source:HGNC Symbol;Acc:HGNC:24502]
ENSG00000075711	1.72959766238016	0.000286369139679224	0.00203553823207311	22.4958750767462	26.2886391433607	13.3234708618257	DLG1	protein_coding	discs large MAGUK scaffold protein 1 [Source:HGNC Symbol;Acc:HGNC:2900]
ENSG00000075856	1.97117110938136	5.58811322455904e-06	5.95109332250827e-05	29.5193745843203	29.9958443403217	14.7877051668635	SART3	protein_coding	squamous cell carcinoma antigen recognized by T-cells 3 [Source:HGNC Symbol;Acc:HGNC:16860]
ENSG00000075945	2.67520644254919	0.0022722705919211	0.0124067623880121	9.23956616573028	12.6354806101533	2.84125005858256	KIFAP3	protein_coding	kinesin associated protein 3 [Source:HGNC Symbol;Acc:HGNC:17060]
ENSG00000076003	3.04781479309491	8.18960272058032e-25	5.47520439663687e-23	91.9761896493262	109.774761537128	21.845752122499	MCM6	protein_coding	minichromosome maintenance complex component 6 [Source:HGNC Symbol;Acc:HGNC:6949]
ENSG00000076108	2.10943440052993	6.12281122100723e-15	2.05242089787189e-13	79.7923808114368	73.6631656075358	36.3189811434536	BAZ2A	protein_coding	bromodomain adjacent to zinc finger domain 2A [Source:HGNC Symbol;Acc:HGNC:962]
ENSG00000076201	1.5154429282874	0.00579683639675758	0.0274967005118568	15.7410226546182	11.5718499799371	10.814698776347	PTPN23	protein_coding	protein tyrosine phosphatase, non-receptor type 23 [Source:HGNC Symbol;Acc:HGNC:14406]
ENSG00000076242	1.55078358516703	0.00226418271514273	0.0123682137058682	18.6343542720953	19.6160618604088	12.4927265424112	MLH1	protein_coding	mutL homolog 1 [Source:HGNC Symbol;Acc:HGNC:7127]
ENSG00000076351	1.96706425129651	0.00159035357539436	0.00910914560985041	14.3108744893091	15.8369115549766	7.18945701478788	SLC46A1	protein_coding	solute carrier family 46 member 1 [Source:HGNC Symbol;Acc:HGNC:30521]
ENSG00000076356	2.84028531310509	1.97169898310622e-14	6.34423143387708e-13	54.558201868135	57.5648613890458	14.9631915148371	PLXNA2	protein_coding	plexin A2 [Source:HGNC Symbol;Acc:HGNC:9100]
ENSG00000076382	2.13855355076093	5.31698027706774e-06	5.68751472482073e-05	26.7001222291327	27.4454400945149	11.9102189410853	SPAG5	protein_coding	sperm associated antigen 5 [Source:HGNC Symbol;Acc:HGNC:13452]
ENSG00000076604	1.34136641988038	3.0371006773243e-05	0.000269929612636046	43.2192683100055	38.7971199738979	33.5012602172323	TRAF4	protein_coding	TNF receptor associated factor 4 [Source:HGNC Symbol;Acc:HGNC:12034]
ENSG00000076685	1.61833342011767	0.00383267837918167	0.0194118062352997	15.7116779103722	17.1572393576419	10.0515011501862	NT5C2	protein_coding	5'-nucleotidase, cytosolic II [Source:HGNC Symbol;Acc:HGNC:8022]
ENSG00000076716	1.57239634148875	0.00124852298611431	0.00736506157593118	20.407167455837	20.436394732826	13.4778160905583	GPC4	protein_coding	glypican 4 [Source:HGNC Symbol;Acc:HGNC:4452]
ENSG00000076924	1.71046523034963	0.000703028309407715	0.0044668651929316	19.9389100137141	14.9848501427837	11.9667256400776	XAB2	protein_coding	XPA binding protein 2 [Source:HGNC Symbol;Acc:HGNC:14089]
ENSG00000076928	1.75630553234561	0.00550464763645523	0.0263916054410766	12.8961517818602	12.4788784331711	7.49781552298248	ARHGEF1	protein_coding	Rho guanine nucleotide exchange factor 1 [Source:HGNC Symbol;Acc:HGNC:681]
ENSG00000076984	1.30052695203024	0.0398240117807465	0.131479329977916	11.0121446622839	10.7282911303675	8.78111261389787	MAP2K7	protein_coding	mitogen-activated protein kinase kinase 7 [Source:HGNC Symbol;Acc:HGNC:6847]
ENSG00000077044	2.32573548882227	0.0110704725102175	0.0468926667328255	7.5035631187586	6.83054714653758	2.93986005684037	DGKD	protein_coding	diacylglycerol kinase delta [Source:HGNC Symbol;Acc:HGNC:2851]
ENSG00000077097	2.64743551883985	4.20666746509781e-18	1.86800871863421e-16	75.445500992628	94.7142345568264	23.6510870024019	TOP2B	protein_coding	DNA topoisomerase II beta [Source:HGNC Symbol;Acc:HGNC:11990]
ENSG00000077147	1.03645480159609	0.0143438598291449	0.057730437854157	22.4490265031115	26.4035811137728	21.4965512208659	TM9SF3	protein_coding	transmembrane 9 superfamily member 3 [Source:HGNC Symbol;Acc:HGNC:21529]
ENSG00000077150	1.80860765544191	0.0120697041294317	0.050362974859078	10.1254834474191	8.32789457581895	5.67735269759011	NFKB2	protein_coding	nuclear factor kappa B subunit 2 [Source:HGNC Symbol;Acc:HGNC:7795]
ENSG00000077157	2.07089537309837	7.49992138857061e-05	0.000615228725221941	21.0490538443799	21.4055158540471	9.84025188781204	PPP1R12B	protein_coding	protein phosphatase 1 regulatory subunit 12B [Source:HGNC Symbol;Acc:HGNC:7619]
ENSG00000077235	3.18428332992342	3.43445187837827e-16	1.35065993151647e-14	55.5647544581663	61.8414436905583	12.0063186151023	GTF3C1	protein_coding	general transcription factor IIIC subunit 1 [Source:HGNC Symbol;Acc:HGNC:4664]
ENSG00000077254	1.6740879901308	0.00748574535809673	0.0339681220359488	12.8049205747015	15.0318608840404	7.88136516904057	USP33	protein_coding	ubiquitin specific peptidase 33 [Source:HGNC Symbol;Acc:HGNC:20059]
ENSG00000077274	1.48354747650929	5.48942345927916e-08	8.60152629022988e-07	63.0217492112599	61.9889577531532	44.2663205260786	CAPN6	protein_coding	calpain 6 [Source:HGNC Symbol;Acc:HGNC:1483]
ENSG00000077380	1.34525189702818	0.00107416405436695	0.00646001510757217	26.4571310132578	23.900253646673	20.4529914508735	DYNC1I2	protein_coding	dynein cytoplasmic 1 intermediate chain 2 [Source:HGNC Symbol;Acc:HGNC:2964]
ENSG00000077616	1.9757244287534	0.030736517274142	0.107806251494324	6.66073213117139	7.14708313027526	3.32617361199469	NAALAD2	protein_coding	N-acetylated alpha-linked acidic dipeptidase 2 [Source:HGNC Symbol;Acc:HGNC:14526]
ENSG00000077684	1.5716258260037	0.00100038364826069	0.00606174059575483	21.2249334005277	21.0266047452495	14.0253943870189	JADE1	protein_coding	jade family PHD finger 1 [Source:HGNC Symbol;Acc:HGNC:30027]
ENSG00000077782	2.01785430744464	5.03215495527373e-08	7.90560740623552e-07	41.2319631123496	36.100942370551	19.9974491389783	FGFR1	protein_coding	fibroblast growth factor receptor 1 [Source:HGNC Symbol;Acc:HGNC:3688]
ENSG00000077942	1.23065848929704	3.40216528895227e-10	7.27205276860597e-09	111.986469545131	100.579195516226	93.7293694428392	FBLN1	protein_coding	fibulin 1 [Source:HGNC Symbol;Acc:HGNC:3600]
ENSG00000078070	1.27013671590987	0.00815072252330793	0.036476680864815	18.9262401717102	20.3036055995372	15.4131128606335	MCCC1	protein_coding	methylcrotonoyl-CoA carboxylase 1 [Source:HGNC Symbol;Acc:HGNC:6936]
ENSG00000078142	2.1026068846589	0.0315029947227057	0.109949837149954	6.08983220906324	6.76552283672084	2.78504904216306	PIK3C3	protein_coding	phosphatidylinositol 3-kinase catalytic subunit type 3 [Source:HGNC Symbol;Acc:HGNC:8974]
ENSG00000078177	2.53887228209325	0.00310217060415865	0.016209952692334	9.1872918044904	11.9535180143631	3.10517485091246	N4BP2	protein_coding	NEDD4 binding protein 2 [Source:HGNC Symbol;Acc:HGNC:29851]
ENSG00000078269	2.37990292756355	0.00116706385516515	0.00693552910274439	11.9263211669861	12.6728150473045	4.50048785515366	SYNJ2	protein_coding	synaptojanin 2 [Source:HGNC Symbol;Acc:HGNC:11504]
ENSG00000078403	1.48121913015962	9.57296239800968e-05	0.000764439479081941	32.551732650344	32.91975774962	22.9011864871293	MLLT10	protein_coding	MLLT10, histone lysine methyltransferase DOT1L cofactor [Source:HGNC Symbol;Acc:HGNC:16063]
ENSG00000078618	1.85357216137488	1.29678071206537e-08	2.23573912449781e-07	50.2488894733241	48.2844867237004	27.3099503132157	NRDC	protein_coding	nardilysin convertase [Source:HGNC Symbol;Acc:HGNC:7995]
ENSG00000078674	1.78124393325029	0.000264112348437531	0.00188848960255332	21.8422673196435	23.4324725646588	12.4814524371298	PCM1	protein_coding	pericentriolar material 1 [Source:HGNC Symbol;Acc:HGNC:8727]
ENSG00000078699	1.67484746170811	0.0118148272481785	0.0494537847320277	11.3401937254839	10.8502648292312	6.97615965493611	CBFA2T2	protein_coding	CBFA2/RUNX1 translocation partner 2 [Source:HGNC Symbol;Acc:HGNC:1536]
ENSG00000078747	1.68007302707376	0.000120149538029893	0.000938273550066014	26.3440896000143	28.4557782119109	16.1475292678344	ITCH	protein_coding	itchy E3 ubiquitin protein ligase [Source:HGNC Symbol;Acc:HGNC:13890]
ENSG00000078808	1.05926658552865	0.00292659418640626	0.0153927598073483	31.9869645370217	24.9358596173813	30.1493028880944	SDF4	protein_coding	stromal cell derived factor 4 [Source:HGNC Symbol;Acc:HGNC:24188]
ENSG00000079246	2.16251200346449	2.62098353063612e-38	2.81615319711384e-36	212.764528168535	233.708574979732	93.3455259911645	XRCC5	protein_coding	X-ray repair cross complementing 5 [Source:HGNC Symbol;Acc:HGNC:12833]
ENSG00000079308	2.41989595439879	0.00830339583792805	0.0370634516000097	7.72994406499812	8.60871980114647	2.83720256816501	TNS1	protein_coding	tensin 1 [Source:HGNC Symbol;Acc:HGNC:11973]
ENSG00000079313	2.40136537180281	3.64465699125157e-07	4.96713502069325e-06	28.9651196895863	21.2541738884823	10.7688067038882	REXO1	protein_coding	RNA exonuclease 1 homolog [Source:HGNC Symbol;Acc:HGNC:24616]
ENSG00000079432	2.40062835241549	8.46666247111417e-07	1.08276106458436e-05	27.1555121270758	21.5971037638114	10.1011801518994	CIC	protein_coding	capicua transcriptional repressor [Source:HGNC Symbol;Acc:HGNC:14214]
ENSG00000079616	1.45719945944537	1.38030660255354e-06	1.67614628205139e-05	51.0805550327552	40.7749530839882	36.5401328728148	KIF22	protein_coding	kinesin family member 22 [Source:HGNC Symbol;Acc:HGNC:6391]
ENSG00000079691	2.27657228784777	0.000233704256901758	0.00168710079637418	16.14978159009	17.1087230194407	6.54674415284619	CARMIL1	protein_coding	capping protein regulator and myosin 1 linker 1 [Source:HGNC Symbol;Acc:HGNC:21581]
ENSG00000079739	1.13610807829106	2.33082658919201e-06	2.67389582214839e-05	71.9314079759597	68.5165012737561	64.2822712372124	PGM1	protein_coding	phosphoglucomutase 1 [Source:HGNC Symbol;Acc:HGNC:8905]
ENSG00000079785	1.19214466520733	0.000219082404838237	0.00159301369173616	40.8029242675922	48.2877254350022	35.0748035683401	DDX1	protein_coding	DEAD-box helicase 1 [Source:HGNC Symbol;Acc:HGNC:2734]
ENSG00000079805	1.48424514007547	1.38072487066759e-05	0.000132606888217189	40.2921498368819	31.5451669317953	28.2874235918086	DNM2	protein_coding	dynamin 2 [Source:HGNC Symbol;Acc:HGNC:2974]
ENSG00000079999	1.60974829012659	0.00904604101277048	0.0396864956426103	12.9019706884736	12.8799459993544	8.30326295467268	KEAP1	protein_coding	kelch like ECH associated protein 1 [Source:HGNC Symbol;Acc:HGNC:23177]
ENSG00000080200	2.16769874971752	0.0434072982977031	0.140495811649962	5.16870312535296	6.49756539765632	2.25951123298628	CRYBG3	protein_coding	crystallin beta-gamma domain containing 3 [Source:HGNC Symbol;Acc:HGNC:34427]
ENSG00000080345	2.94694059538484	9.60271551856131e-13	2.65653054138774e-11	45.731810574071	57.8166999226985	11.6486646566668	RIF1	protein_coding	replication timing regulatory factor 1 [Source:HGNC Symbol;Acc:HGNC:23207]
ENSG00000080503	1.63396248055804	3.19990761058212e-07	4.41096084601893e-06	48.4144892459786	42.3378634429476	30.6393041483094	SMARCA2	protein_coding	SWI/SNF related, matrix associated, actin dependent regulator of chromatin, subfamily a, member 2 [Source:HGNC Symbol;Acc:HGNC:11098]
ENSG00000080546	1.50184688317475	0.00341571263323113	0.0175586013790275	17.9605282866774	21.3055533072617	12.4564247183712	SESN1	protein_coding	sestrin 1 [Source:HGNC Symbol;Acc:HGNC:21595]
ENSG00000080815	1.21931290339085	0.024277292445399	0.0892887950146489	14.6284850726091	17.0446930283754	12.3402755267894	PSEN1	protein_coding	presenilin 1 [Source:HGNC Symbol;Acc:HGNC:9508]
ENSG00000080819	1.53480798871741	0.00784259734223063	0.0353210390779953	14.3469947948734	16.7377073220886	9.72552288656203	CPOX	protein_coding	coproporphyrinogen oxidase [Source:HGNC Symbol;Acc:HGNC:2321]
ENSG00000080824	1.54726659121854	2.35078312966266e-47	3.40835231112777e-45	418.67746995603	336.448851915	281.372207265418	HSP90AA1	protein_coding	heat shock protein 90 alpha family class A member 1 [Source:HGNC Symbol;Acc:HGNC:5253]
ENSG00000080839	2.00749911569574	0.00291444146068537	0.0153489665373688	12.3820850401665	15.7664200239525	6.04855444136447	RBL1	protein_coding	RB transcriptional corepressor like 1 [Source:HGNC Symbol;Acc:HGNC:9893]
ENSG00000080854	2.43432950022374	0.0152681107406992	0.0608398823356206	6.48506575322671	7.03679935172851	2.35658683170176	IGSF9B	protein_coding	immunoglobulin superfamily member 9B [Source:HGNC Symbol;Acc:HGNC:32326]
ENSG00000081014	2.73114836310766	1.22349984878712e-05	0.000119219410366836	18.5573226648197	23.5619440836829	5.48950267223064	AP4E1	protein_coding	adaptor related protein complex 4 epsilon 1 subunit [Source:HGNC Symbol;Acc:HGNC:573]
ENSG00000081377	1.98404382119151	2.90403271280153e-05	0.000258676015291293	24.8054284451207	26.1970682963087	12.3158755399031	CDC14B	protein_coding	cell division cycle 14B [Source:HGNC Symbol;Acc:HGNC:1719]
ENSG00000081479	3.72018160635446	1.98839878389268e-44	2.54557350695367e-42	144.02631075437	183.639117199689	21.464997644158	LRP2	protein_coding	LDL receptor related protein 2 [Source:HGNC Symbol;Acc:HGNC:6694]
ENSG00000081853	2.17755592427723	0.0234773418390756	0.0868510088199925	6.46661837876834	6.30415691019056	2.80764919507315	PCDHGA2	protein_coding	protocadherin gamma subfamily A, 2 [Source:HGNC Symbol;Acc:HGNC:8700]
ENSG00000081913	2.524173178007	0.00245818899955369	0.0132416501435224	9.69679063842476	9.34457852802399	3.31094098420278	PHLPP1	protein_coding	PH domain and leucine rich repeat protein phosphatase 1 [Source:HGNC Symbol;Acc:HGNC:20610]
ENSG00000081923	2.38487752465753	0.00578451782913295	0.0274599161955763	8.59548660410902	8.8948566325536	3.23240714855136	ATP8B1	protein_coding	ATPase phospholipid transporting 8B1 [Source:HGNC Symbol;Acc:HGNC:3706]
ENSG00000082068	1.99754869417838	0.0143061502199315	0.0576364953955997	8.43950404105641	7.67770948782227	4.15116611215899	WDR70	protein_coding	WD repeat domain 70 [Source:HGNC Symbol;Acc:HGNC:25495]
ENSG00000082153	1.31608641273425	0.0246205096511398	0.0901653113639124	12.9223561938555	13.3457985916687	10.1937853010905	BZW1	protein_coding	basic leucine zipper and W2 domains 1 [Source:HGNC Symbol;Acc:HGNC:18380]
ENSG00000082397	1.43178811353559	0.00771938735785949	0.0348182561710949	15.9714112924545	16.6515922702624	11.6280632579536	EPB41L3	protein_coding	erythrocyte membrane protein band 4.1 like 3 [Source:HGNC Symbol;Acc:HGNC:3380]
ENSG00000082458	2.0123252056151	0.00378967885983193	0.0192344982704418	11.6770352598433	10.7862849474247	5.68509341625502	DLG3	protein_coding	discs large MAGUK scaffold protein 3 [Source:HGNC Symbol;Acc:HGNC:2902]
ENSG00000082516	3.26694492892797	9.70607073667312e-13	2.6789645698423e-11	41.5593354969958	48.861051397932	8.47999192573662	GEMIN5	protein_coding	gem nuclear organelle associated protein 5 [Source:HGNC Symbol;Acc:HGNC:20043]
ENSG00000082641	1.52228598548685	0.000218869985281393	0.00159243131975591	28.0622397642954	26.5814478935201	19.1886247066376	NFE2L1	protein_coding	nuclear factor, erythroid 2 like 1 [Source:HGNC Symbol;Acc:HGNC:7781]
ENSG00000082701	1.4591655902482	0.00236379928469045	0.0128019624626305	20.2174164944483	21.0528565062666	14.44269727401	GSK3B	protein_coding	glycogen synthase kinase 3 beta [Source:HGNC Symbol;Acc:HGNC:4617]
ENSG00000082781	1.91846719175102	1.58209600695851e-05	0.000150149395486898	27.6494616882298	25.5833720225427	14.3663277994932	ITGB5	protein_coding	integrin subunit beta 5 [Source:HGNC Symbol;Acc:HGNC:6160]
ENSG00000082805	2.2429455366859	6.35602840368178e-05	0.000532649344080129	19.4266277532845	20.6876998367175	8.06081204742098	ERC1	protein_coding	ELKS/RAB6-interacting/CAST family member 1 [Source:HGNC Symbol;Acc:HGNC:17072]
ENSG00000082898	2.41246530904299	7.3906021772489e-21	3.69039446477233e-19	97.7073472449837	121.164958353895	36.0477417007486	XPO1	protein_coding	exportin 1 [Source:HGNC Symbol;Acc:HGNC:12825]
ENSG00000083097	2.9746541536919	0.00727958335594445	0.0331576480338514	6.40994863452709	7.97080527993928	1.601657619071	DOPEY1	protein_coding	dopey family member 1 [Source:HGNC Symbol;Acc:HGNC:21194]
ENSG00000083168	2.46950820240862	7.07730032707215e-06	7.36749412941057e-05	21.8637553764558	21.8026664942832	7.7536104496779	KAT6A	protein_coding	lysine acetyltransferase 6A [Source:HGNC Symbol;Acc:HGNC:13013]
ENSG00000083223	1.67113001707678	0.00132504539552053	0.00774434011155611	18.4989443616326	17.4372883776503	11.4093774011779	ZCCHC6	protein_coding	zinc finger CCHC-type containing 6 [Source:HGNC Symbol;Acc:HGNC:25817]
ENSG00000083307	2.40802302253468	6.47331744377623e-05	0.000541723936845641	17.8082468910301	16.9944219728414	6.59036198719024	GRHL2	protein_coding	grainyhead like transcription factor 2 [Source:HGNC Symbol;Acc:HGNC:2799]
ENSG00000083312	2.84536062415627	8.55638743134259e-19	3.93005978430445e-17	72.8776427703777	89.8081287258599	19.9173099668946	TNPO1	protein_coding	transportin 1 [Source:HGNC Symbol;Acc:HGNC:6401]
ENSG00000083444	1.24605164011096	0.00258909710193622	0.0138353439274869	25.2860013359622	20.6073771580674	20.939027070376	PLOD1	protein_coding	procollagen-lysine,2-oxoglutarate 5-dioxygenase 1 [Source:HGNC Symbol;Acc:HGNC:9081]
ENSG00000083520	2.0024376336953	0.00493756888965615	0.0241147337735885	11.0796153762738	13.8533456203723	5.43132953792979	DIS3	protein_coding	DIS3 homolog, exosome endoribonuclease and 3'-5' exoribonuclease [Source:HGNC Symbol;Acc:HGNC:20604]
ENSG00000083642	2.70529239111317	1.94189694086259e-07	2.7819985459929e-06	26.5498060705575	30.4344748123797	7.99580985980945	PDS5B	protein_coding	PDS5 cohesin associated factor B [Source:HGNC Symbol;Acc:HGNC:20418]
ENSG00000083857	3.48737509599592	5.16972349645141e-07	6.84405418661125e-06	19.4892485254951	23.3308180105926	3.4132322887034	FAT1	protein_coding	FAT atypical cadherin 1 [Source:HGNC Symbol;Acc:HGNC:3595]
ENSG00000084073	1.14763984768321	0.0261302396733202	0.0945433867194034	15.7033695647257	17.650332783298	13.921758467903	ZMPSTE24	protein_coding	zinc metallopeptidase STE24 [Source:HGNC Symbol;Acc:HGNC:12877]
ENSG00000084090	1.66072187858468	9.14563857708644e-12	2.26924978632285e-10	84.19547363168	100.26352177828	52.3042412121806	STARD7	protein_coding	StAR related lipid transfer domain containing 7 [Source:HGNC Symbol;Acc:HGNC:18063]
ENSG00000084092	1.77653919618505	4.71081441550759e-05	0.000405507444035896	27.2784593221038	24.3655138247192	15.6388031461928	NOA1	protein_coding	nitric oxide associated 1 [Source:HGNC Symbol;Acc:HGNC:28473]
ENSG00000084093	1.66363329940638	0.000146673610824543	0.00111713305864719	26.0357190977683	26.2415621906018	16.1414042399379	REST	protein_coding	RE1 silencing transcription factor [Source:HGNC Symbol;Acc:HGNC:9966]
ENSG00000084112	2.30580062952706	0.000147569475629897	0.00112324545839986	16.9185272141188	16.4550854799369	6.7208261643244	SSH1	protein_coding	slingshot protein phosphatase 1 [Source:HGNC Symbol;Acc:HGNC:30579]
ENSG00000084234	2.34572587143552	1.1854792489027e-79	2.79726613358727e-77	410.736001432677	455.034565441844	158.709960519592	APLP2	protein_coding	amyloid beta precursor like protein 2 [Source:HGNC Symbol;Acc:HGNC:598]
ENSG00000084652	1.35401086610401	0.00258293251610168	0.0138208136499634	22.241799515625	18.2871653766262	17.0902060254272	TXLNA	protein_coding	taxilin alpha [Source:HGNC Symbol;Acc:HGNC:30685]
ENSG00000084676	1.52892772276267	0.00013014173037317	0.00100586100405313	29.8790271194002	30.7601469099424	20.3370805304995	NCOA1	protein_coding	nuclear receptor coactivator 1 [Source:HGNC Symbol;Acc:HGNC:7668]
ENSG00000084693	1.42188393030278	6.9456578246868e-05	0.000576044426342391	35.9849048061591	30.2204344749276	26.3794603234824	AGBL5	protein_coding	ATP/GTP binding protein like 5 [Source:HGNC Symbol;Acc:HGNC:26147]
ENSG00000084754	1.67283397853668	3.30453289340144e-10	7.07593395715176e-09	70.756729123694	80.6279746726165	43.5882873107582	HADHA	protein_coding	hydroxyacyl-CoA dehydrogenase trifunctional multienzyme complex subunit alpha [Source:HGNC Symbol;Acc:HGNC:4801]
ENSG00000084774	3.22529767086647	4.58882262401576e-19	2.16556437087865e-17	65.7192994201661	65.031226710078	13.8024709860639	CAD	protein_coding	carbamoyl-phosphate synthetase 2, aspartate transcarbamylase, and dihydroorotase [Source:HGNC Symbol;Acc:HGNC:1424]
ENSG00000085185	1.92579515341833	0.0143294818713626	0.0577111729718799	8.85284512368626	9.98579569279215	4.57652692165395	BCORL1	protein_coding	BCL6 corepressor like 1 [Source:HGNC Symbol;Acc:HGNC:25657]
ENSG00000085224	1.71888607001699	0.00100634764081784	0.00609481001993052	18.6542107577835	21.3655311253956	11.1305307707575	ATRX	protein_coding	ATRX, chromatin remodeler [Source:HGNC Symbol;Acc:HGNC:886]
ENSG00000085377	2.54032733326475	1.78298534401802e-07	2.5696342071752e-06	28.6099106056133	33.0214597834093	9.65999799629388	PREP	protein_coding	prolyl endopeptidase [Source:HGNC Symbol;Acc:HGNC:9358]
ENSG00000085382	2.12525302040399	0.0346010462000313	0.118191595223155	5.79913110429576	6.51786473779316	2.61079806006823	HACE1	protein_coding	HECT domain and ankyrin repeat containing E3 ubiquitin protein ligase 1 [Source:HGNC Symbol;Acc:HGNC:21033]
ENSG00000085491	1.70644028679578	0.000941118024450141	0.00574019985110644	19.0620903263498	22.9602843765817	11.4724473329498	SLC25A24	protein_coding	solute carrier family 25 member 24 [Source:HGNC Symbol;Acc:HGNC:20662]
ENSG00000085511	2.42275935465641	2.67212353546798e-09	5.12860201368767e-08	39.2319345024747	40.1280089640447	14.3711574345059	MAP3K4	protein_coding	mitogen-activated protein kinase kinase kinase 4 [Source:HGNC Symbol;Acc:HGNC:6856]
ENSG00000085552	1.76730802640308	0.0363663799438705	0.122380597383819	7.26678845621889	6.16496650871207	4.19280873742683	IGSF9	protein_coding	immunoglobulin superfamily member 9 [Source:HGNC Symbol;Acc:HGNC:18132]
ENSG00000085719	1.5334199662288	0.0111651538242711	0.0472604506230314	13.0853226526209	15.1675769896125	8.87880037310495	CPNE3	protein_coding	copine 3 [Source:HGNC Symbol;Acc:HGNC:2316]
ENSG00000085721	2.29644063055079	0.00159018774688404	0.00911253302190597	11.7701043432366	14.0915677137503	4.70606651886412	RRN3	protein_coding	RRN3 homolog, RNA polymerase I transcription factor [Source:HGNC Symbol;Acc:HGNC:30346]
ENSG00000085733	1.47828881692501	9.46904899856639e-10	1.93793427974061e-08	80.2885057506022	72.6116214319565	56.6003818100016	CTTN	protein_coding	cortactin [Source:HGNC Symbol;Acc:HGNC:3338]
ENSG00000085788	1.81086439238982	0.00716835398735046	0.0326881287926394	11.5996514771017	13.2192524990886	6.49375205097433	DDHD2	protein_coding	DDHD domain containing 2 [Source:HGNC Symbol;Acc:HGNC:29106]
ENSG00000085832	1.25306934219732	0.00228581159511406	0.0124524475942067	25.6941753854528	24.8259355589939	21.1737844304346	EPS15	protein_coding	epidermal growth factor receptor pathway substrate 15 [Source:HGNC Symbol;Acc:HGNC:3419]
ENSG00000085840	2.3118858221712	2.22512766247512e-07	3.14655538075507e-06	31.4121890600821	30.8161656546745	12.4258608325808	ORC1	protein_coding	origin recognition complex subunit 1 [Source:HGNC Symbol;Acc:HGNC:8487]
ENSG00000085872	1.54865167293951	1.09857291229905e-06	1.36997165042557e-05	47.562431968004	40.2050691885539	31.9336608195104	CHERP	protein_coding	calcium homeostasis endoplasmic reticulum protein [Source:HGNC Symbol;Acc:HGNC:16930]
ENSG00000085978	1.76568793073492	0.0200993158210954	0.0759896847599944	8.9761540379358	8.58326792458626	5.18490171502823	ATG16L1	protein_coding	autophagy related 16 like 1 [Source:HGNC Symbol;Acc:HGNC:21498]
ENSG00000085982	2.80695562651201	6.52055042412489e-05	0.000544540623205544	15.0364477615857	17.3476847721156	4.22029365942529	USP40	protein_coding	ubiquitin specific peptidase 40 [Source:HGNC Symbol;Acc:HGNC:20069]
ENSG00000085998	1.27453922389167	0.0057762373896046	0.0274747987140323	20.4883063418394	19.5300905316565	16.6343863311941	POMGNT1	protein_coding	protein O-linked mannose N-acetylglucosaminyltransferase 1 (beta 1,2-) [Source:HGNC Symbol;Acc:HGNC:19139]
ENSG00000085999	1.53365742735038	0.008406428410638	0.0374261781330439	14.1102741016375	14.9324939299406	9.57268621307423	RAD54L	protein_coding	RAD54 like [Source:HGNC Symbol;Acc:HGNC:9826]
ENSG00000086015	2.43333185344431	4.95524576860873e-06	5.32899263444481e-05	22.9902166114455	20.4743577181445	8.36011877236154	MAST2	protein_coding	microtubule associated serine/threonine kinase 2 [Source:HGNC Symbol;Acc:HGNC:19035]
ENSG00000086102	1.60691478713343	0.00335609654620172	0.0173038842489252	16.3313738467555	14.4879481318925	10.5309713374065	NFX1	protein_coding	nuclear transcription factor, X-box binding 1 [Source:HGNC Symbol;Acc:HGNC:7803]
ENSG00000086200	2.42014649188221	0.000370444730869891	0.00254448167310974	14.062249263986	17.2073855498909	5.16051881189664	IPO11	protein_coding	importin 11 [Source:HGNC Symbol;Acc:HGNC:20628]
ENSG00000086544	1.89761604874882	0.00247321583256447	0.0133106794852776	13.7914533088136	12.4771686207308	7.27019306769417	ITPKC	protein_coding	inositol-trisphosphate 3-kinase C [Source:HGNC Symbol;Acc:HGNC:14897]
ENSG00000086570	3.49175797210781	3.35432381228815e-32	2.90402393935796e-30	107.803522606797	124.60220027086	18.8228042862244	FAT2	protein_coding	FAT atypical cadherin 2 [Source:HGNC Symbol;Acc:HGNC:3596]
ENSG00000086589	1.06863386873978	0.000488219518741044	0.00325858773628937	43.3098850967697	35.9018197105299	40.5575249750171	RBM22	protein_coding	RNA binding motif protein 22 [Source:HGNC Symbol;Acc:HGNC:25503]
ENSG00000086758	3.13995272567847	2.87879060017135e-78	6.4154381634189e-76	296.577525105047	318.897120582093	66.0835770537957	HUWE1	protein_coding	HECT, UBA and WWE domain containing 1, E3 ubiquitin protein ligase [Source:HGNC Symbol;Acc:HGNC:30892]
ENSG00000086827	1.9567858252668	0.00280312173984491	0.0148537063044005	12.9079069031976	13.6617384626238	6.53100261401798	ZW10	protein_coding	zw10 kinetochore protein [Source:HGNC Symbol;Acc:HGNC:13194]
ENSG00000087053	1.10563428647706	0.0259611916830712	0.094129852580319	16.712493708308	18.2113162065629	15.2541296732671	MTMR2	protein_coding	myotubularin related protein 2 [Source:HGNC Symbol;Acc:HGNC:7450]
ENSG00000087087	1.43790481095357	2.92164697635437e-07	4.05994223019035e-06	58.8013470359582	44.5170849012791	42.629482223225	SRRT	protein_coding	serrate, RNA effector molecule [Source:HGNC Symbol;Acc:HGNC:24101]
ENSG00000087152	1.89769345111919	3.45536766768177e-05	0.000303517478196222	25.8174266697735	23.9737589917176	13.6089795800109	ATXN7L3	protein_coding	ataxin 7 like 3 [Source:HGNC Symbol;Acc:HGNC:25416]
ENSG00000087191	1.25055446931594	0.0004594126997326	0.00308686344421111	33.9990967252368	31.162696658732	28.0664984725272	PSMC5	protein_coding	proteasome 26S subunit, ATPase 5 [Source:HGNC Symbol;Acc:HGNC:9552]
ENSG00000087206	1.39667950132689	0.00749265690374817	0.0339866691216379	16.7063024150175	12.6560197564231	12.4627297065882	UIMC1	protein_coding	ubiquitin interaction motif containing 1 [Source:HGNC Symbol;Acc:HGNC:30298]
ENSG00000087258	1.6001336359768	0.0202043140357812	0.076362661779708	10.3027723931566	10.2193718039709	6.67484439354736	GNAO1	protein_coding	G protein subunit alpha o1 [Source:HGNC Symbol;Acc:HGNC:4389]
ENSG00000087263	1.21431791542021	0.032051929957968	0.111413323256553	13.3338696319204	13.8524412303665	11.2871773626248	OGFOD1	protein_coding	2-oxoglutarate and iron dependent oxygenase domain containing 1 [Source:HGNC Symbol;Acc:HGNC:25585]
ENSG00000087274	1.81631712652481	4.10058422725426e-07	5.53211105277778e-06	40.9732217963577	40.7379598389121	22.8512225281243	ADD1	protein_coding	adducin 1 [Source:HGNC Symbol;Acc:HGNC:243]
ENSG00000087365	1.2521741062375	3.08731525556065e-06	3.48852129440534e-05	60.1558032930719	42.002608741582	49.6033292716132	SF3B2	protein_coding	splicing factor 3b subunit 2 [Source:HGNC Symbol;Acc:HGNC:10769]
ENSG00000087470	2.08454559933163	1.01804096490645e-06	1.28418291107801e-05	31.8053488100878	36.1335272625341	14.7287086612817	DNM1L	protein_coding	dynamin 1 like [Source:HGNC Symbol;Acc:HGNC:2973]
ENSG00000087510	1.28828607119926	7.37555916032767e-16	2.78236611082706e-14	171.922237619228	151.431699867529	138.259367638267	TFAP2C	protein_coding	transcription factor AP-2 gamma [Source:HGNC Symbol;Acc:HGNC:11744]
ENSG00000088205	1.58341902112703	0.000695731751969561	0.00442517753869011	22.3021010902061	23.4260775728072	14.6172077873145	DDX18	protein_coding	DEAD-box helicase 18 [Source:HGNC Symbol;Acc:HGNC:2741]
ENSG00000088247	1.25878103604276	1.17534152199158e-11	2.88066392579362e-10	126.1290884065	79.4451754846325	103.52843969962	KHSRP	protein_coding	KH-type splicing regulatory protein [Source:HGNC Symbol;Acc:HGNC:6316]
ENSG00000088256	1.37771612843649	0.0122223374971946	0.0508763782224973	14.9756351716075	12.759919288415	11.3194840782717	GNA11	protein_coding	G protein subunit alpha 11 [Source:HGNC Symbol;Acc:HGNC:4379]
ENSG00000088280	1.60766676978971	0.00169748371075918	0.00964927679512328	18.6875998173802	16.5656501233382	12.0440587777204	ASAP3	protein_coding	ArfGAP with SH3 domain, ankyrin repeat and PH domain 3 [Source:HGNC Symbol;Acc:HGNC:14987]
ENSG00000088298	1.081104716486	0.0137980079289233	0.0560017630410331	21.1942298971545	17.6071769801663	19.6765047351316	EDEM2	protein_coding	ER degradation enhancing alpha-mannosidase like protein 2 [Source:HGNC Symbol;Acc:HGNC:15877]
ENSG00000088305	1.81115465058399	6.10072292480937e-25	4.12449998186269e-23	170.569380441649	172.442102860213	95.46945800167	DNMT3B	protein_coding	DNA methyltransferase 3 beta [Source:HGNC Symbol;Acc:HGNC:2979]
ENSG00000088325	1.38623041082517	5.2624640297706e-09	9.58070985389703e-08	80.5439016070361	64.1268026686912	60.5216821548926	TPX2	protein_coding	TPX2, microtubule nucleation factor [Source:HGNC Symbol;Acc:HGNC:1249]
ENSG00000088367	1.23960071933974	0.0414801386095447	0.135718321921496	11.6739358465451	9.4688811022628	9.71036522425302	EPB41L1	protein_coding	erythrocyte membrane protein band 4.1 like 1 [Source:HGNC Symbol;Acc:HGNC:3378]
ENSG00000088387	2.88931070905845	1.7052564076704e-07	2.46944110829189e-06	25.0385969650864	27.4511237841024	6.63767617276665	DOCK9	protein_coding	dedicator of cytokinesis 9 [Source:HGNC Symbol;Acc:HGNC:14132]
ENSG00000088756	2.25889639069751	0.000356245308673824	0.00246241013473911	15.3521956964395	20.1716106212252	6.30013983138686	ARHGAP28	protein_coding	Rho GTPase activating protein 28 [Source:HGNC Symbol;Acc:HGNC:25509]
ENSG00000088812	3.0355329540799	7.24960305433993e-11	1.64297030425474e-09	37.0504586092145	43.7607695156776	8.87528642647287	ATRN	protein_coding	attractin [Source:HGNC Symbol;Acc:HGNC:885]
ENSG00000088888	1.94874876702621	7.11220731062741e-06	7.38466805660831e-05	29.2981598001123	32.8725163892965	14.9067776026803	MAVS	protein_coding	mitochondrial antiviral signaling protein [Source:HGNC Symbol;Acc:HGNC:29233]
ENSG00000088930	2.13432401081898	8.70839320487773e-12	2.16970608338506e-10	60.1964817548015	62.6566931216033	26.9308972620364	XRN2	protein_coding	5'-3' exoribonuclease 2 [Source:HGNC Symbol;Acc:HGNC:12836]
ENSG00000089006	1.151493762457	0.00016550674003476	0.00124715598596011	44.7864483791931	43.4458457583457	39.599319522094	SNX5	protein_coding	sorting nexin 5 [Source:HGNC Symbol;Acc:HGNC:14969]
ENSG00000089053	1.83217852812216	0.000802655557031109	0.00501513861542698	17.7380000424841	18.1742413453383	9.78451309615424	ANAPC5	protein_coding	anaphase promoting complex subunit 5 [Source:HGNC Symbol;Acc:HGNC:15713]
ENSG00000089057	3.00690431529245	1.34795650389441e-15	4.82777040710278e-14	56.2250573107145	63.426668044517	13.7384195661122	SLC23A2	protein_coding	solute carrier family 23 member 2 [Source:HGNC Symbol;Acc:HGNC:10973]
ENSG00000089094	2.2041067820309	0.00144229587715823	0.00836059180429776	12.5976720265372	10.2968026738673	5.36986421606586	KDM2B	protein_coding	lysine demethylase 2B [Source:HGNC Symbol;Acc:HGNC:13610]
ENSG00000089154	3.15576416549711	9.61472749137464e-28	7.09838224731303e-26	100.323253954573	99.6778513358201	22.1104304968479	GCN1	protein_coding	GCN1, eIF2 alpha kinase activator homolog [Source:HGNC Symbol;Acc:HGNC:4199]
ENSG00000089159	1.39720109752707	6.15536132093111e-12	1.57268828314405e-10	110.371125040841	102.71480928417	82.30596112771	PXN	protein_coding	paxillin [Source:HGNC Symbol;Acc:HGNC:9718]
ENSG00000089351	1.40679063179561	0.002494189513066	0.0134055723984976	21.1323972196738	15.6035300292161	15.6544512773004	GRAMD1A	protein_coding	GRAM domain containing 1A [Source:HGNC Symbol;Acc:HGNC:29305]
ENSG00000089597	1.96446006807995	6.92711141568242e-39	7.79073446507685e-37	244.506627611914	257.769766319292	123.056480977531	GANAB	protein_coding	glucosidase II alpha subunit [Source:HGNC Symbol;Acc:HGNC:4138]
ENSG00000089639	1.75311883728215	0.0429093198805791	0.139183492033124	6.87741742934499	4.77503852811462	4.00736859688832	GMIP	protein_coding	GEM interacting protein [Source:HGNC Symbol;Acc:HGNC:24852]
ENSG00000089737	1.71867620216997	8.8920545317143e-06	8.96957118479882e-05	34.0433031991382	30.9512461115835	20.3157970048152	DDX24	protein_coding	DEAD-box helicase 24 [Source:HGNC Symbol;Acc:HGNC:13266]
ENSG00000089876	2.12202605640812	1.16346251220749e-06	1.43748540779311e-05	30.7586776804836	32.8596272392374	13.8787204529184	DHX32	protein_coding	DEAH-box helicase 32 (putative) [Source:HGNC Symbol;Acc:HGNC:16717]
ENSG00000089902	2.03348213976744	4.12332593662547e-09	7.64562470282757e-08	47.4998273549074	56.8144385455844	22.7891524174998	RCOR1	protein_coding	REST corepressor 1 [Source:HGNC Symbol;Acc:HGNC:17441]
ENSG00000089916	2.20994308424596	0.0309838930027789	0.108484192142986	5.75684443204596	6.84852864073706	2.44399660445075	GPATCH2L	protein_coding	G-patch domain containing 2 like [Source:HGNC Symbol;Acc:HGNC:20210]
ENSG00000090054	1.37794349306226	6.59227477958013e-07	8.5578678206545e-06	58.9694295079176	72.0760215421117	44.5656109012472	SPTLC1	protein_coding	serine palmitoyltransferase long chain base subunit 1 [Source:HGNC Symbol;Acc:HGNC:11277]
ENSG00000090316	1.36029188637927	0.0193556402750955	0.0737573701933182	13.3012051660256	10.9186073065137	10.1760115987204	MAEA	protein_coding	macrophage erythroblast attacher [Source:HGNC Symbol;Acc:HGNC:13731]
ENSG00000090372	1.43477457042344	0.000174377102386997	0.0013066339041875	31.6038875158662	27.0831200310154	22.9617818359033	STRN4	protein_coding	striatin 4 [Source:HGNC Symbol;Acc:HGNC:15721]
ENSG00000090447	2.1494808917763	0.00656960666644369	0.030524573986094	9.45873126961105	2.18386962108503	4.18745280267905	TFAP4	protein_coding	transcription factor AP-4 [Source:HGNC Symbol;Acc:HGNC:11745]
ENSG00000090530	1.95493502957885	5.77373104565247e-06	6.13248714946e-05	29.7527943334857	34.0335461921193	15.0733206676089	P3H2	protein_coding	prolyl 3-hydroxylase 2 [Source:HGNC Symbol;Acc:HGNC:19317]
ENSG00000090565	1.80962749092114	0.0198495671274136	0.0752582516733758	8.71173586086974	7.9386292234128	4.88121351499209	RAB11FIP3	protein_coding	RAB11 family interacting protein 3 [Source:HGNC Symbol;Acc:HGNC:17224]
ENSG00000090615	2.24702358332117	2.06369983054292e-05	0.000190888268722164	21.972319760553	21.2717678658952	9.09137711139366	GOLGA3	protein_coding	golgin A3 [Source:HGNC Symbol;Acc:HGNC:4426]
ENSG00000090621	1.81123642618394	5.4455847499367e-15	1.84597653185178e-13	97.9673877621193	94.3083402839742	54.8302588463934	PABPC4	protein_coding	poly(A) binding protein cytoplasmic 4 [Source:HGNC Symbol;Acc:HGNC:8557]
ENSG00000090686	1.6205223739405	0.00195075862341858	0.0108783268184519	17.9950793640784	17.7069582502839	11.4948467289559	USP48	protein_coding	ubiquitin specific peptidase 48 [Source:HGNC Symbol;Acc:HGNC:18533]
ENSG00000090857	2.01139247016484	0.000594383999035938	0.00386429878141463	16.4395058179311	19.3870175831912	8.00893102266691	PDPR	protein_coding	pyruvate dehydrogenase phosphatase regulatory subunit [Source:HGNC Symbol;Acc:HGNC:30264]
ENSG00000090861	2.82328423207436	1.46020063303508e-48	2.19650680224302e-46	200.991191539772	217.110669918662	55.7775001868502	AARS	protein_coding	alanyl-tRNA synthetase [Source:HGNC Symbol;Acc:HGNC:20]
ENSG00000090863	3.11913444527601	4.09665394927079e-12	1.0670808144053e-10	40.910830340757	48.3170393710944	9.24827057383843	GLG1	protein_coding	golgi glycoprotein 1 [Source:HGNC Symbol;Acc:HGNC:4316]
ENSG00000090889	2.74222632683296	1.87238760080923e-09	3.69382170297349e-08	34.8786780761326	39.591746544862	10.2386547540758	KIF4A	protein_coding	kinesin family member 4A [Source:HGNC Symbol;Acc:HGNC:13339]
ENSG00000090905	1.9521632803288	0.00044629483830558	0.00301386761176731	17.8719709661402	17.8351857799335	9.07168597021252	TNRC6A	protein_coding	trinucleotide repeat containing 6A [Source:HGNC Symbol;Acc:HGNC:11969]
ENSG00000090975	2.38072855440928	0.00963164326989979	0.0418135624494856	7.57895502342351	6.35358111006909	2.85833998746762	PITPNM2	protein_coding	phosphatidylinositol transfer protein membrane associated 2 [Source:HGNC Symbol;Acc:HGNC:21044]
ENSG00000090989	2.3638100821989	0.000126744677564564	0.000982761243435547	16.7521323091792	20.2606323579563	6.39245408445023	EXOC1	protein_coding	exocyst complex component 1 [Source:HGNC Symbol;Acc:HGNC:30380]
ENSG00000091039	1.44788607821652	0.0364519873908043	0.122565860927896	9.68322110983038	11.0115902070502	6.97168844049848	OSBPL8	protein_coding	oxysterol binding protein like 8 [Source:HGNC Symbol;Acc:HGNC:16396]
ENSG00000091136	2.73919887948912	7.805163892463e-103	3.02991426715806e-100	448.174721538618	534.597832964826	131.838299331299	LAMB1	protein_coding	laminin subunit beta 1 [Source:HGNC Symbol;Acc:HGNC:6486]
ENSG00000091140	1.82675500215217	1.07693858079943e-05	0.000105967938522816	30.704528589777	35.3463060580465	17.0008112337157	DLD	protein_coding	dihydrolipoamide dehydrogenase [Source:HGNC Symbol;Acc:HGNC:2898]
ENSG00000091409	2.43260151905571	2.23704156949432e-37	2.34091810846041e-35	179.956040824844	218.051876567138	65.4720088922402	ITGA6	protein_coding	integrin subunit alpha 6 [Source:HGNC Symbol;Acc:HGNC:6142]
ENSG00000091483	1.28763212021995	2.69141760797763e-05	0.000241525126729327	46.6439202531541	53.7061187374702	37.5279130961966	FH	protein_coding	fumarate hydratase [Source:HGNC Symbol;Acc:HGNC:3700]
ENSG00000091542	1.65825843828321	5.46135531784941e-06	5.82641399778367e-05	37.5031368207934	29.3609264954704	23.337660915193	ALKBH5	protein_coding	alkB homolog 5, RNA demethylase [Source:HGNC Symbol;Acc:HGNC:25996]
ENSG00000091732	1.34095135395122	0.0424030981447703	0.138025123904291	10.2400416756791	8.76094492466179	7.93981540553587	ZC3HC1	protein_coding	zinc finger C3HC-type containing 1 [Source:HGNC Symbol;Acc:HGNC:29913]
ENSG00000092068	1.00935672572941	4.62302771771828e-06	5.01202842838034e-05	82.0749481596206	69.6182344797533	80.0827960597364	SLC7A8	protein_coding	solute carrier family 7 member 8 [Source:HGNC Symbol;Acc:HGNC:11066]
ENSG00000092098	2.02498919774267	0.000738561244519443	0.00465576009248139	15.7380438154997	12.983137106357	7.59527533984691	RNF31	protein_coding	ring finger protein 31 [Source:HGNC Symbol;Acc:HGNC:16031]
ENSG00000092148	3.18854974298548	2.4080996396217e-23	1.46358944763674e-21	82.6514111848861	100.249496017721	17.8064120686026	HECTD1	protein_coding	HECT domain E3 ubiquitin protein ligase 1 [Source:HGNC Symbol;Acc:HGNC:20157]
ENSG00000092201	2.1172288264241	1.72289566830602e-21	9.13362399664964e-20	118.271624852825	116.4529001927	53.5434610459043	SUPT16H	protein_coding	SPT16 homolog, facilitates chromatin remodeling subunit [Source:HGNC Symbol;Acc:HGNC:11465]
ENSG00000092295	1.94510712072547	0.00858777195807321	0.0381066547726597	10.0611120747711	8.7058048497819	5.13198833232908	TGM1	protein_coding	transglutaminase 1 [Source:HGNC Symbol;Acc:HGNC:11777]
ENSG00000092421	2.07228391455787	6.74638808035591e-17	2.76142973329942e-15	93.5330944625348	88.2132481095999	43.6838539729321	SEMA6A	protein_coding	semaphorin 6A [Source:HGNC Symbol;Acc:HGNC:10738]
ENSG00000092439	2.43189380291725	3.20555704185631e-06	3.60520312539241e-05	23.92694585173	27.3072515826555	8.70942627944905	TRPM7	protein_coding	transient receptor potential cation channel subfamily M member 7 [Source:HGNC Symbol;Acc:HGNC:17994]
ENSG00000092445	1.56249872459156	0.00114325126761271	0.00680409780141017	20.9175161920091	18.9760314262153	13.9099763369315	TYRO3	protein_coding	TYRO3 protein tyrosine kinase [Source:HGNC Symbol;Acc:HGNC:12446]
ENSG00000092621	1.15331817008729	0.000148657303711977	0.00112938257125627	45.3094384745237	37.5240946975079	40.011107970655	PHGDH	protein_coding	phosphoglycerate dehydrogenase [Source:HGNC Symbol;Acc:HGNC:8923]
ENSG00000092758	1.66571446275477	1.08688517710248e-14	3.56391722649896e-13	107.679918743134	105.805374162602	66.6622492801543	COL9A3	protein_coding	collagen type IX alpha 3 chain [Source:HGNC Symbol;Acc:HGNC:2219]
ENSG00000092820	1.11795074044901	1.81371505408846e-16	7.2512448375085e-15	224.331922878411	170.13131189883	203.01570426756	EZR	protein_coding	ezrin [Source:HGNC Symbol;Acc:HGNC:12691]
ENSG00000092847	2.03193331331756	0.000194243829167138	0.00142968210409623	19.1023628212166	21.0716398426612	9.17464934964567	AGO1	protein_coding	argonaute 1, RISC catalytic component [Source:HGNC Symbol;Acc:HGNC:3262]
ENSG00000092929	1.73680805232635	0.020037455412819	0.0758034386789888	9.19389788718302	8.39861849015076	5.41805759166578	UNC13D	protein_coding	unc-13 homolog D [Source:HGNC Symbol;Acc:HGNC:23147]
ENSG00000093000	1.54506106002879	8.93453817504092e-08	1.34903679295411e-06	57.4599364271522	62.1926032180809	38.6750317226606	NUP50	protein_coding	nucleoporin 50 [Source:HGNC Symbol;Acc:HGNC:8065]
ENSG00000094631	1.62870463598336	0.00220352998438157	0.0121028205531939	17.4491429563008	15.9945344075009	11.0830785907331	HDAC6	protein_coding	histone deacetylase 6 [Source:HGNC Symbol;Acc:HGNC:14064]
ENSG00000094880	1.75808796612632	1.37281777311205e-08	2.3567031500186e-07	53.8515750947041	61.517530172189	31.2706176373503	CDC23	protein_coding	cell division cycle 23 [Source:HGNC Symbol;Acc:HGNC:1724]
ENSG00000094916	1.75201637445049	1.47453420087824e-06	1.77268177556132e-05	38.9254800686758	46.9459851404801	22.6986358428081	CBX5	protein_coding	chromobox 5 [Source:HGNC Symbol;Acc:HGNC:1555]
ENSG00000094975	2.1069381230239	6.16203604212801e-05	0.000518196657798522	21.078947292637	26.3081807749962	9.6110891462707	SUCO	protein_coding	SUN domain containing ossification factor [Source:HGNC Symbol;Acc:HGNC:1240]
ENSG00000095002	2.25899837299589	2.10479956050053e-10	4.57205016445187e-09	48.6048683387135	59.2777775382403	19.9447575911506	MSH2	protein_coding	mutS homolog 2 [Source:HGNC Symbol;Acc:HGNC:7325]
ENSG00000095015	2.32556773358476	0.000163235222189213	0.00123390242702574	16.5256557357155	18.0308615023972	6.47542560373207	MAP3K1	protein_coding	mitogen-activated protein kinase kinase kinase 1 [Source:HGNC Symbol;Acc:HGNC:6848]
ENSG00000095261	1.69140023815444	0.000388355285645871	0.00264935799742767	22.2082042069597	26.0567597636414	13.505992289884	PSMD5	protein_coding	proteasome 26S subunit, non-ATPase 5 [Source:HGNC Symbol;Acc:HGNC:9563]
ENSG00000095319	2.96242174652782	6.67976830922667e-24	4.2307543070123e-22	90.8008967853404	102.127126248697	22.8816634681249	NUP188	protein_coding	nucleoporin 188 [Source:HGNC Symbol;Acc:HGNC:17859]
ENSG00000095383	1.74243335776405	0.00458057313335992	0.0226097691086355	13.6017720015993	10.2919736564469	7.98446913217908	TBC1D2	protein_coding	TBC1 domain family member 2 [Source:HGNC Symbol;Acc:HGNC:18026]
ENSG00000095564	2.98931552376689	4.83478691908524e-05	0.000415287835719284	14.624748193532	18.1998123651574	3.617345738215	BTAF1	protein_coding	B-TFIID TATA-box binding protein associated factor 1 [Source:HGNC Symbol;Acc:HGNC:17307]
ENSG00000095739	1.16574901515124	0.0358853428271844	0.121236444576737	13.6285765380487	13.7083820164876	11.9316454058502	BAMBI	protein_coding	BMP and activin membrane bound inhibitor [Source:HGNC Symbol;Acc:HGNC:30251]
ENSG00000095951	2.56682880203369	7.31256844079726e-06	7.57310229058126e-05	20.8666386272562	22.6086551512837	6.91727901007526	HIVEP1	protein_coding	human immunodeficiency virus type I enhancer binding protein 1 [Source:HGNC Symbol;Acc:HGNC:4920]
ENSG00000096070	1.80019374247846	0.000353792827772736	0.00244967945305932	20.6403259251361	14.4868609409637	11.6407107502367	BRPF3	protein_coding	bromodomain and PHD finger containing 3 [Source:HGNC Symbol;Acc:HGNC:14256]
ENSG00000096384	1.48437406313158	1.70605438446742e-56	3.01921447980601e-54	534.230562894622	478.055047735051	375.027291937407	HSP90AB1	protein_coding	heat shock protein 90 alpha family class B member 1 [Source:HGNC Symbol;Acc:HGNC:5258]
ENSG00000096401	1.15487892993232	0.0442286842200936	0.142388439246818	12.7194646641888	11.5942564541439	11.2199493271596	CDC5L	protein_coding	cell division cycle 5 like [Source:HGNC Symbol;Acc:HGNC:1743]
ENSG00000096696	2.28484359181966	7.63403480885769e-68	1.58393060154816e-65	359.552018492301	377.07076056823	144.920737766054	DSP	protein_coding	desmoplakin [Source:HGNC Symbol;Acc:HGNC:3052]
ENSG00000097007	2.53742524103778	4.01129527614366e-07	5.42381206214751e-06	27.000398590532	26.5547682558124	9.13491115389845	ABL1	protein_coding	ABL proto-oncogene 1, non-receptor tyrosine kinase [Source:HGNC Symbol;Acc:HGNC:76]
ENSG00000097096	1.40473794701837	0.0264586116370631	0.0954731431605448	11.4082051670589	13.492891283544	8.46299972065395	SYDE2	protein_coding	synapse defective Rho GTPase homolog 2 [Source:HGNC Symbol;Acc:HGNC:25841]
ENSG00000099139	2.53645402631844	0.000692313112740111	0.00441042668010296	12.1028487871393	13.4777106201387	4.09745435545016	PCSK5	protein_coding	proprotein convertase subtilisin/kexin type 5 [Source:HGNC Symbol;Acc:HGNC:8747]
ENSG00000099194	1.21036884577461	1.25210400049876e-33	1.1502152322139e-31	425.574685083931	459.640946031167	361.238241681259	SCD	protein_coding	stearoyl-CoA desaturase [Source:HGNC Symbol;Acc:HGNC:10571]
ENSG00000099219	1.99989041501973	8.44900363252349e-06	8.58744169879963e-05	27.8539228857653	34.6397543224426	13.6783788300012	ERMP1	protein_coding	endoplasmic reticulum metallopeptidase 1 [Source:HGNC Symbol;Acc:HGNC:23703]
ENSG00000099290	2.09565830377873	0.000223496432443938	0.00162314789863026	18.0109703531311	17.2348511113854	8.27668378166752	WASHC2A	protein_coding	WASH complex subunit 2A [Source:HGNC Symbol;Acc:HGNC:23416]
ENSG00000099331	2.54655954534979	9.33532296993898e-24	5.85110815730446e-22	105.687244550842	94.1757281686847	35.5309670578206	MYO9B	protein_coding	myosin IXB [Source:HGNC Symbol;Acc:HGNC:7609]
ENSG00000099364	1.8892043647173	0.00112329181746172	0.00670520522387613	16.073348838225	15.8433329625136	8.52264600757116	FBXL19	protein_coding	F-box and leucine rich repeat protein 19 [Source:HGNC Symbol;Acc:HGNC:25300]
ENSG00000099381	1.8354661405712	0.000504239650547068	0.00334142067989175	19.056691399661	15.5022823707664	10.4879932325417	SETD1A	protein_coding	SET domain containing 1A [Source:HGNC Symbol;Acc:HGNC:29010]
ENSG00000099783	1.10439067463894	8.90869121410387e-08	1.34682399586088e-06	96.5423295002718	89.1904554980745	88.1938528104435	HNRNPM	protein_coding	heterogeneous nuclear ribonucleoprotein M [Source:HGNC Symbol;Acc:HGNC:5046]
ENSG00000099814	2.39511723982026	1.67222489526883e-06	1.98653054192153e-05	25.7580597490267	23.1722183790585	9.61803328248985	CEP170B	protein_coding	centrosomal protein 170B [Source:HGNC Symbol;Acc:HGNC:20362]
ENSG00000099821	1.73987359561547	0.00277159323107585	0.014719043664063	15.179561912854	13.0638081452356	8.92648251330943	POLRMT	protein_coding	RNA polymerase mitochondrial [Source:HGNC Symbol;Acc:HGNC:9200]
ENSG00000099875	1.5390172912524	0.000199781176353871	0.00146595529039176	27.9615694092058	23.5792561376091	18.8993312364061	MKNK2	protein_coding	MAP kinase interacting serine/threonine kinase 2 [Source:HGNC Symbol;Acc:HGNC:7111]
ENSG00000099899	1.60062868446442	0.00977726549525093	0.0423693240798883	12.7434737488643	9.63062763868731	8.25326603507786	TRMT2A	protein_coding	tRNA methyltransferase 2 homolog A [Source:HGNC Symbol;Acc:HGNC:24974]
ENSG00000099942	2.48800155176998	7.39986398968548e-18	3.23818048188637e-16	79.6332327087074	75.9417942814048	27.8808822044743	CRKL	protein_coding	CRK like proto-oncogene, adaptor protein [Source:HGNC Symbol;Acc:HGNC:2363]
ENSG00000099991	2.64079861217979	2.19275513807793e-05	0.000201125116856935	18.1183513747448	15.9138160144198	5.70603386277361	CABIN1	protein_coding	calcineurin binding protein 1 [Source:HGNC Symbol;Acc:HGNC:24187]
ENSG00000099995	1.28418269438594	3.43538219236179e-05	0.000302645602510116	45.60608249439	41.8348958504389	36.7807447888437	SF3A1	protein_coding	splicing factor 3a subunit 1 [Source:HGNC Symbol;Acc:HGNC:10765]
ENSG00000100014	2.14460343169038	0.0439025064652691	0.141717479292663	5.21392131489548	5.27426423568689	2.31605982201463	SPECC1L	protein_coding	sperm antigen with calponin homology and coiled-coil domains 1 like [Source:HGNC Symbol;Acc:HGNC:29022]
ENSG00000100023	1.51520561657884	0.00518845767954351	0.0251867284048514	16.1586228078337	15.147919274723	11.1034327043649	PPIL2	protein_coding	peptidylprolyl isomerase like 2 [Source:HGNC Symbol;Acc:HGNC:9261]
ENSG00000100029	1.34064402565846	0.000164247553068024	0.00124077530045235	35.3154631656567	31.5198678493518	27.3883647378704	PES1	protein_coding	pescadillo ribosomal biogenesis factor 1 [Source:HGNC Symbol;Acc:HGNC:8848]
ENSG00000100034	1.80286921162603	0.00438235504067242	0.021837374972858	13.1034739414267	12.912062001655	7.37639220186264	PPM1F	protein_coding	protein phosphatase, Mg2+/Mn2+ dependent 1F [Source:HGNC Symbol;Acc:HGNC:19388]
ENSG00000100038	2.00894833233281	0.00256901270546441	0.0137524461288073	12.6922600540838	8.83930784942605	6.19384760594205	TOP3B	protein_coding	DNA topoisomerase III beta [Source:HGNC Symbol;Acc:HGNC:11993]
ENSG00000100065	1.9379611769558	0.0113950337211248	0.0480307656042087	9.37265354140678	8.68709497358919	4.80455733780764	CARD10	protein_coding	caspase recruitment domain family member 10 [Source:HGNC Symbol;Acc:HGNC:16422]
ENSG00000100077	1.92205911123305	0.000893585098429085	0.00550046193068829	16.333262425075	17.8228588454082	8.46546377438891	GRK3	protein_coding	G protein-coupled receptor kinase 3 [Source:HGNC Symbol;Acc:HGNC:290]
ENSG00000100083	1.31978399137044	0.00557111657289252	0.0266360019222045	19.5758377546666	12.7537976537193	15.4028486971805	GGA1	protein_coding	golgi associated, gamma adaptin ear containing, ARF binding protein 1 [Source:HGNC Symbol;Acc:HGNC:17842]
ENSG00000100099	2.13432401081898	0.00833550169088038	0.037165404723251	8.99153880014137	7.67435434888478	4.02266379355146	HPS4	protein_coding	HPS4, biogenesis of lysosomal organelles complex 3 subunit 2 [Source:HGNC Symbol;Acc:HGNC:15844]
ENSG00000100106	1.72735671216909	0.0114861779024954	0.0483810517601084	10.9427681138575	7.86018452549752	6.49106972681058	TRIOBP	protein_coding	TRIO and F-actin binding protein [Source:HGNC Symbol;Acc:HGNC:17009]
ENSG00000100109	1.73398795320306	0.00640453013615422	0.0299076894289794	12.6633763402772	11.8861086395595	7.47725840121437	TFIP11	protein_coding	tuftelin interacting protein 11 [Source:HGNC Symbol;Acc:HGNC:17165]
ENSG00000100129	1.3980545720633	2.32016263244817e-06	2.66420201516043e-05	52.0396012271039	46.1942961210525	38.7840233689127	EIF3L	protein_coding	eukaryotic translation initiation factor 3 subunit L [Source:HGNC Symbol;Acc:HGNC:18138]
ENSG00000100139	1.92089853432065	1.02163134099402e-13	3.11248393861317e-12	81.9366540954199	74.6024579213061	42.5016127201854	MICALL1	protein_coding	MICAL like 1 [Source:HGNC Symbol;Acc:HGNC:29804]
ENSG00000100147	1.87624239795625	0.0283090955123931	0.100820259069588	7.35182196068252	5.6573553585064	3.93337181883146	CCDC134	protein_coding	coiled-coil domain containing 134 [Source:HGNC Symbol;Acc:HGNC:26185]
ENSG00000100150	2.40473794701837	0.00234530618960197	0.0127247135643238	10.3468838248285	9.37516722003457	3.83783748788143	DEPDC5	protein_coding	DEP domain containing 5 [Source:HGNC Symbol;Acc:HGNC:18423]
ENSG00000100201	1.78758805740701	2.48661191359456e-21	1.28982274862918e-19	146.804006627068	159.182777947022	83.5209730020332	DDX17	protein_coding	DEAD-box helicase 17 [Source:HGNC Symbol;Acc:HGNC:2740]
ENSG00000100207	2.29687078329108	1.65539810426413e-08	2.8097405905098e-07	37.6004068140648	38.0114976596352	15.0293709419556	TCF20	protein_coding	transcription factor 20 [Source:HGNC Symbol;Acc:HGNC:11631]
ENSG00000100220	1.92303612847808	1.34109223836835e-11	3.27357079037012e-10	67.6626232708418	73.8611534338953	35.0455221929592	RTCB	protein_coding	RNA 2',3'-cyclic phosphate and 5'-OH ligase [Source:HGNC Symbol;Acc:HGNC:26935]
ENSG00000100221	1.17498482073068	0.0259377830136683	0.094073321514914	15.1627053055893	16.6079190912057	13.1900450992282	JOSD1	protein_coding	Josephin domain containing 1 [Source:HGNC Symbol;Acc:HGNC:28953]
ENSG00000100225	1.15791376836585	0.0425189740754892	0.138140748926684	12.8746366236307	13.398870942487	11.332962852759	FBXO7	protein_coding	F-box protein 7 [Source:HGNC Symbol;Acc:HGNC:13586]
ENSG00000100227	1.69647743989351	3.45793303520563e-06	3.87455923143991e-05	37.8487720516062	35.8221356895741	22.9369917974303	POLDIP3	protein_coding	DNA polymerase delta interacting protein 3 [Source:HGNC Symbol;Acc:HGNC:23782]
ENSG00000100239	2.08046591166271	6.72801693795552e-05	0.000560699140106349	21.1993492763567	16.7498671176262	9.84498701214659	PPP6R2	protein_coding	protein phosphatase 6 regulatory subunit 2 [Source:HGNC Symbol;Acc:HGNC:19253]
ENSG00000100241	2.48455032351167	7.71421503891389e-11	1.73844314191554e-09	45.5598246875894	43.5388346912269	15.9894355495304	SBF1	protein_coding	SET binding factor 1 [Source:HGNC Symbol;Acc:HGNC:10542]
ENSG00000100242	1.5644827825833	7.72936292895706e-06	7.94322403817841e-05	39.4746662056219	38.3341584623265	26.2142527661869	SUN2	protein_coding	Sad1 and UNC84 domain containing 2 [Source:HGNC Symbol;Acc:HGNC:14210]
ENSG00000100258	1.19284593816375	0.0022359480662249	0.0122473368361176	27.8888802152165	20.8942368100044	23.9620478466623	LMF2	protein_coding	lipase maturation factor 2 [Source:HGNC Symbol;Acc:HGNC:25096]
ENSG00000100266	1.3612481232435	0.000996312109049253	0.00604011079108247	26.3209378948552	23.6679656684389	20.1233418736317	PACSIN2	protein_coding	protein kinase C and casein kinase substrate in neurons 2 [Source:HGNC Symbol;Acc:HGNC:8571]
ENSG00000100280	1.8315788929111	2.00856829397369e-07	2.86727293590502e-06	42.6839715454987	40.129686020999	23.5548258221964	AP1B1	protein_coding	adaptor related protein complex 1 beta 1 subunit [Source:HGNC Symbol;Acc:HGNC:554]
ENSG00000100296	1.43666792637844	0.0352380977513839	0.119519523207484	9.92619472338771	8.51831510201638	7.20241120103969	THOC5	protein_coding	THO complex 5 [Source:HGNC Symbol;Acc:HGNC:19074]
ENSG00000100297	1.33345470061465	9.2542568090067e-09	1.61633855500126e-07	82.7145972127986	67.071692515259	64.4684989039202	MCM5	protein_coding	minichromosome maintenance complex component 5 [Source:HGNC Symbol;Acc:HGNC:6948]
ENSG00000100304	1.8773415272365	2.75037722470186e-07	3.83523053558079e-06	40.3504489989682	34.9073889917917	21.5718564456358	TTLL12	protein_coding	tubulin tyrosine ligase like 12 [Source:HGNC Symbol;Acc:HGNC:28974]
ENSG00000100316	1.68544256076281	1.03475028750845e-78	2.39465095382245e-76	624.823225543865	473.34872361788	381.560719781573	RPL3	protein_coding	ribosomal protein L3 [Source:HGNC Symbol;Acc:HGNC:10332]
ENSG00000100320	1.81164638607224	2.88008770271414e-05	0.000256923464895938	28.0505225915316	32.3828252402895	15.6948191101913	RBFOX2	protein_coding	RNA binding fox-1 homolog 2 [Source:HGNC Symbol;Acc:HGNC:9906]
ENSG00000100324	1.45912158417691	0.00855782965391164	0.0380018162565213	15.1212664455637	14.2474247093112	10.8024947387741	TAB1	protein_coding	TGF-beta activated kinase 1 (MAP3K7) binding protein 1 [Source:HGNC Symbol;Acc:HGNC:18157]
ENSG00000100325	1.20649866398165	0.00292087535134402	0.0153693983288474	25.9581446508367	18.675593478184	22.0930981653781	ASCC2	protein_coding	activating signal cointegrator 1 complex subunit 2 [Source:HGNC Symbol;Acc:HGNC:24103]
ENSG00000100330	2.78172292841187	0.000324229912726299	0.00226716023808732	12.3025035179837	13.5183739152103	3.51387831967906	MTMR3	protein_coding	myotubularin related protein 3 [Source:HGNC Symbol;Acc:HGNC:7451]
ENSG00000100335	1.71320607616783	0.000170616183314234	0.00128244544035196	24.4832008672863	25.5115806588301	14.6661809718578	MIEF1	protein_coding	mitochondrial elongation factor 1 [Source:HGNC Symbol;Acc:HGNC:25979]
ENSG00000100345	2.15270238347964	4.91721159758197e-90	1.31497165256225e-87	516.926494473143	520.928629933891	228.336881012317	MYH9	protein_coding	myosin heavy chain 9 [Source:HGNC Symbol;Acc:HGNC:7579]
ENSG00000100347	1.19799747351627	0.0155275031101951	0.0615879935491392	17.3566965927359	16.0824316929049	14.8596698054675	SAMM50	protein_coding	SAMM50 sorting and assembly machinery component [Source:HGNC Symbol;Acc:HGNC:24276]
ENSG00000100353	1.38282250210473	9.25933740320306e-15	3.06117764588312e-13	142.385919479399	108.536293374774	107.243567847656	EIF3D	protein_coding	eukaryotic translation initiation factor 3 subunit D [Source:HGNC Symbol;Acc:HGNC:3278]
ENSG00000100354	2.74153248974584	8.94282434215977e-06	9.01322848689704e-05	19.0619245227878	19.8497995469013	5.59832998523935	TNRC6B	protein_coding	trinucleotide repeat containing 6B [Source:HGNC Symbol;Acc:HGNC:29190]
ENSG00000100393	2.24767929587744	7.42596210580247e-22	4.04362117562113e-20	111.814463481136	110.73420768578	46.243889760096	EP300	protein_coding	E1A binding protein p300 [Source:HGNC Symbol;Acc:HGNC:3373]
ENSG00000100395	1.89512165428106	0.0101428972433325	0.0435927233665227	9.96889993678312	8.51108285734586	5.26422005100029	L3MBTL2	protein_coding	L3MBTL2, polycomb repressive complex 1 subunit [Source:HGNC Symbol;Acc:HGNC:18594]
ENSG00000100401	1.41283496916232	2.54224781248364e-05	0.000230025640416753	40.7110979875657	34.4261955843868	30.0318698077122	RANGAP1	protein_coding	Ran GTPase activating protein 1 [Source:HGNC Symbol;Acc:HGNC:9854]
ENSG00000100403	1.92642551629162	1.54638023977642e-06	1.85165570203675e-05	34.0679245464419	33.4705230658283	17.6039073229296	ZC3H7B	protein_coding	zinc finger CCCH-type containing 7B [Source:HGNC Symbol;Acc:HGNC:30869]
ENSG00000100412	1.55796036131211	5.93909477819242e-10	1.24297507062204e-08	76.1183392555546	54.5389465183769	50.777552649605	ACO2	protein_coding	aconitase 2 [Source:HGNC Symbol;Acc:HGNC:118]
ENSG00000100413	1.51870069120457	0.0304153915382371	0.10699176316023	9.65857415134751	8.15699705085764	6.62085104814894	POLR3H	protein_coding	RNA polymerase III subunit H [Source:HGNC Symbol;Acc:HGNC:30349]
ENSG00000100416	1.59491053928125	0.00679428724347214	0.0313266102252658	14.0598686263649	11.9834527534751	9.14198725767294	TRMU	protein_coding	tRNA 5-methylaminomethyl-2-thiouridylate methyltransferase [Source:HGNC Symbol;Acc:HGNC:25481]
ENSG00000100425	2.21609522664326	3.44146239956098e-06	3.85969790459617e-05	26.5692744004818	24.1322439441678	11.2316566656929	BRD1	protein_coding	bromodomain containing 1 [Source:HGNC Symbol;Acc:HGNC:1102]
ENSG00000100426	2.20525383299197	1.10067494378419e-05	0.000108126712436727	23.9711754647843	25.2274159405702	10.2097954384659	ZBED4	protein_coding	zinc finger BED-type containing 4 [Source:HGNC Symbol;Acc:HGNC:20721]
ENSG00000100441	2.40919270888923	1.33073939864612e-05	0.000128627453199257	21.1516646760441	22.8113116896995	7.82132880450431	KHNYN	protein_coding	KH and NYN domain containing [Source:HGNC Symbol;Acc:HGNC:20166]
ENSG00000100462	1.2566020370111	4.32672258644917e-06	4.7334345095754e-05	58.0455756188976	52.5549808764044	47.7165986072805	PRMT5	protein_coding	protein arginine methyltransferase 5 [Source:HGNC Symbol;Acc:HGNC:10894]
ENSG00000100503	1.95310697182163	0.00335420485293492	0.0173015435920355	12.4657978771842	13.0267826240132	6.32341316769468	NIN	protein_coding	ninein [Source:HGNC Symbol;Acc:HGNC:14906]
ENSG00000100504	1.4917861640589	9.79502860244461e-06	9.77391162535808e-05	41.3772050375534	36.8237769956836	28.8977500660473	PYGL	protein_coding	glycogen phosphorylase L [Source:HGNC Symbol;Acc:HGNC:9725]
ENSG00000100593	1.2691013367584	2.30725707347136e-06	2.65698867197649e-05	60.4195972733834	52.9624169356433	49.2397135634041	ISM2	protein_coding	isthmin 2 [Source:HGNC Symbol;Acc:HGNC:23176]
ENSG00000100596	2.21934777451668	0.000292991544492318	0.00207647835478242	16.1379595444202	17.8260312249077	6.80665334600471	SPTLC2	protein_coding	serine palmitoyltransferase long chain base subunit 2 [Source:HGNC Symbol;Acc:HGNC:11278]
ENSG00000100599	1.51391457796159	0.00301111604278806	0.0158027782201969	18.2252620563199	14.710255980458	12.5347404139621	RIN3	protein_coding	Ras and Rab interactor 3 [Source:HGNC Symbol;Acc:HGNC:18751]
ENSG00000100600	1.48135502833614	9.88975194402774e-06	9.84394333287261e-05	41.7711890131579	38.791073432887	29.3846012347997	LGMN	protein_coding	legumain [Source:HGNC Symbol;Acc:HGNC:9472]
ENSG00000100664	1.09657647247344	0.00496075337290488	0.0241985026710731	26.9608026542439	27.8783536202406	24.7631374577538	EIF5	protein_coding	eukaryotic translation initiation factor 5 [Source:HGNC Symbol;Acc:HGNC:3299]
ENSG00000100697	2.43750890068021	1.96124474636519e-08	3.30554891845361e-07	34.6923176061519	37.3859032412234	12.5789757972028	DICER1	protein_coding	dicer 1, ribonuclease III [Source:HGNC Symbol;Acc:HGNC:17098]
ENSG00000100714	2.3588319712525	4.20508859282027e-12	1.09060422685343e-10	54.9030168109366	59.4181856176752	21.0228839183517	MTHFD1	protein_coding	methylenetetrahydrofolate dehydrogenase, cyclohydrolase and formyltetrahydrofolate synthetase 1 [Source:HGNC Symbol;Acc:HGNC:7432]
ENSG00000100726	1.82036927015449	0.00321168139605779	0.0167458292548351	13.830799091008	10.4006698175741	7.69195581508411	TELO2	protein_coding	telomere maintenance 2 [Source:HGNC Symbol;Acc:HGNC:29099]
ENSG00000100731	2.8763563909273	2.55326803027201e-05	0.000230849192158477	16.3049911010908	18.202485801809	4.36140358137073	PCNX1	protein_coding	pecanex homolog 1 [Source:HGNC Symbol;Acc:HGNC:19740]
ENSG00000100796	1.6144035302165	1.14367000192089e-06	1.41739699311184e-05	44.6302513998059	42.661117911235	28.6299577512867	PPP4R3A	protein_coding	protein phosphatase 4 regulatory subunit 3A [Source:HGNC Symbol;Acc:HGNC:20219]
ENSG00000100811	1.66248391721263	2.6010914915242e-05	0.000234292926714089	31.9816114623036	33.3016810235347	19.8434909787041	YY1	protein_coding	YY1 transcription factor [Source:HGNC Symbol;Acc:HGNC:12856]
ENSG00000100813	1.03427436200042	5.89587606369129e-06	6.256699519441e-05	77.0972980790723	44.8376279054351	73.9378492063071	ACIN1	protein_coding	apoptotic chromatin condensation inducer 1 [Source:HGNC Symbol;Acc:HGNC:17066]
ENSG00000100836	1.00347758625235	0.0192277436585571	0.0733861932087144	21.6442277677969	6.7698131733494	21.2051087306765	PABPN1	protein_coding	poly(A) binding protein nuclear 1 [Source:HGNC Symbol;Acc:HGNC:8565]
ENSG00000100842	1.64812587289348	0.00309724498703117	0.0161912450799015	16.0159742219837	17.4691675722269	10.0367544307446	EFS	protein_coding	embryonal Fyn-associated substrate [Source:HGNC Symbol;Acc:HGNC:16898]
ENSG00000100888	2.90819588993766	6.01966775205459e-18	2.64382050103011e-16	67.7937331305737	68.9168794347538	17.7382436060114	CHD8	protein_coding	chromodomain helicase DNA binding protein 8 [Source:HGNC Symbol;Acc:HGNC:20153]
ENSG00000100889	1.31557141209634	0.0246075601689535	0.0901453208746382	12.9325009425107	12.7518627040229	10.2054303689724	PCK2	protein_coding	phosphoenolpyruvate carboxykinase 2, mitochondrial [Source:HGNC Symbol;Acc:HGNC:8725]
ENSG00000100897	1.32728444055714	0.0273800028863017	0.0981796647001653	12.2907370563272	10.8633329808026	9.620569024885	DCAF11	protein_coding	DDB1 and CUL4 associated factor 11 [Source:HGNC Symbol;Acc:HGNC:20258]
ENSG00000100934	2.24677739827693	0.000993212090917553	0.00603043103032383	13.1398060245198	15.3182631785662	5.4377198014576	SEC23A	protein_coding	Sec23 homolog A, coat complex II component [Source:HGNC Symbol;Acc:HGNC:10701]
ENSG00000100938	1.14103205174221	0.00682280809858506	0.031434024754354	23.4468250045168	25.1271664768797	20.8821124515822	GMPR2	protein_coding	guanosine monophosphate reductase 2 [Source:HGNC Symbol;Acc:HGNC:4377]
ENSG00000100949	1.20419222798017	0.018877429267934	0.0722783912854974	16.2077945312217	11.9597322604831	13.8166005806012	RABGGTA	protein_coding	Rab geranylgeranyltransferase alpha subunit [Source:HGNC Symbol;Acc:HGNC:9795]
ENSG00000100982	1.65627671401435	0.000629394402492405	0.00405902049281544	21.2432059748517	17.7784864892781	13.2375114772714	PCIF1	protein_coding	PDX1 C-terminal inhibiting factor 1 [Source:HGNC Symbol;Acc:HGNC:16200]
ENSG00000100983	1.08710533383987	0.0121445680455736	0.0506226989471536	21.7867823247546	17.1755634882236	20.142670201274	GSS	protein_coding	glutathione synthetase [Source:HGNC Symbol;Acc:HGNC:4624]
ENSG00000100991	2.10910595970662	1.05999909432844e-12	2.91233541122111e-11	66.5236368860552	69.0120855593073	30.2863605411373	TRPC4AP	protein_coding	transient receptor potential cation channel subfamily C member 4 associated protein [Source:HGNC Symbol;Acc:HGNC:16181]
ENSG00000100994	2.48235884414086	0.00224521773531957	0.0122869259785519	10.060779359926	10.0051726488943	3.53624555256721	PYGB	protein_coding	glycogen phosphorylase B [Source:HGNC Symbol;Acc:HGNC:9723]
ENSG00000100997	1.06650449662449	0.00889208991780741	0.0390966057986461	24.4576651047398	23.4361086379878	22.9372005387371	ABHD12	protein_coding	abhydrolase domain containing 12 [Source:HGNC Symbol;Acc:HGNC:15868]
ENSG00000101003	1.64967182001486	0.000501087312010251	0.00332602576543374	22.1409378321487	6.36524834264833	13.8602343466699	GINS1	protein_coding	GINS complex subunit 1 [Source:HGNC Symbol;Acc:HGNC:28980]
ENSG00000101040	1.97446458527809	8.34401534529499e-11	1.86639183392713e-09	60.2293570136933	52.5756843495243	30.1030446608761	ZMYND8	protein_coding	zinc finger MYND-type containing 8 [Source:HGNC Symbol;Acc:HGNC:9397]
ENSG00000101057	1.3941944527769	1.26989837038722e-15	4.57543622432331e-14	149.785380621645	107.720913541047	111.930988431375	MYBL2	protein_coding	MYB proto-oncogene like 2 [Source:HGNC Symbol;Acc:HGNC:7548]
ENSG00000101096	2.011480963776	0.000424336087594106	0.00287687914259576	17.3144177846603	20.3216755963948	8.43464965676643	NFATC2	protein_coding	nuclear factor of activated T-cells 2 [Source:HGNC Symbol;Acc:HGNC:7776]
ENSG00000101109	1.38313099221326	0.00668098546502268	0.0308989158670572	17.4435663685871	18.5856566362346	13.13550055198	STK4	protein_coding	serine/threonine kinase 4 [Source:HGNC Symbol;Acc:HGNC:11408]
ENSG00000101115	2.24871433529764	4.43733909870688e-11	1.03486315336896e-09	52.5611381012872	48.1360802774647	21.7224874719622	SALL4	protein_coding	spalt like transcription factor 4 [Source:HGNC Symbol;Acc:HGNC:15924]
ENSG00000101126	2.36169781533033	3.54867243415027e-13	1.01920582512087e-11	60.3623641961383	74.2654118181119	23.0674516960614	ADNP	protein_coding	activity dependent neuroprotector homeobox [Source:HGNC Symbol;Acc:HGNC:15766]
ENSG00000101138	1.33701386104681	0.0146173646159904	0.0585960578910155	14.8886468579684	12.9003954640672	11.5757520015878	CSTF1	protein_coding	cleavage stimulation factor subunit 1 [Source:HGNC Symbol;Acc:HGNC:2483]
ENSG00000101146	1.30650063417386	0.0178782579374658	0.0690680436659595	14.5122127100159	15.2612248497755	11.5242591739064	RAE1	protein_coding	ribonucleic acid export 1 [Source:HGNC Symbol;Acc:HGNC:9828]
ENSG00000101152	2.31114428134988	6.14718876363908e-10	1.28429287468112e-08	44.8321832075443	47.710645978094	17.7435860491958	DNAJC5	protein_coding	DnaJ heat shock protein family (Hsp40) member C5 [Source:HGNC Symbol;Acc:HGNC:16235]
ENSG00000101158	1.30393730623088	0.00443377238808558	0.0220570553609847	21.0165815774988	17.4338021212175	16.7191077955611	NELFCD	protein_coding	negative elongation factor complex member C/D [Source:HGNC Symbol;Acc:HGNC:15934]
ENSG00000101161	1.69607772207232	8.59939329733129e-11	1.91994617699601e-09	74.0098560503095	61.6556195757314	44.8636446250761	PRPF6	protein_coding	pre-mRNA processing factor 6 [Source:HGNC Symbol;Acc:HGNC:15860]
ENSG00000101181	1.25682982717747	0.0188256508290153	0.0721490070306913	15.1657901728844	14.6517114823064	12.4651304316281	MTG2	protein_coding	mitochondrial ribosome associated GTPase 2 [Source:HGNC Symbol;Acc:HGNC:16239]
ENSG00000101187	1.44923225701133	0.0180612577937888	0.0696185702403762	12.3531878470248	12.2464603906691	8.88570574208853	SLCO4A1	protein_coding	solute carrier organic anion transporter family member 4A1 [Source:HGNC Symbol;Acc:HGNC:10953]
ENSG00000101191	2.64350004284254	5.06226978045448e-15	1.72088572141212e-13	61.5184571203887	65.4190674205741	19.3378367701606	DIDO1	protein_coding	death inducer-obliterator 1 [Source:HGNC Symbol;Acc:HGNC:2680]
ENSG00000101193	1.58833788535777	0.000134728479715236	0.0010366512307501	28.1357252770946	31.9740431439093	18.377906162315	GID8	protein_coding	GID complex subunit 8 homolog [Source:HGNC Symbol;Acc:HGNC:15857]
ENSG00000101199	1.58751717103861	0.000381730712974489	0.0026130531285182	24.3802881685979	24.2801137041052	15.9339631731824	ARFGAP1	protein_coding	ADP ribosylation factor GTPase activating protein 1 [Source:HGNC Symbol;Acc:HGNC:15852]
ENSG00000101216	1.82931921896809	0.012444230680941	0.0516570789977386	9.88313234556447	10.5845465421402	5.4624807077194	GMEB2	protein_coding	glucocorticoid modulatory element binding protein 2 [Source:HGNC Symbol;Acc:HGNC:4371]
ENSG00000101224	1.30511411881033	0.004014748900607	0.0201979466011307	21.4540398860643	20.2174715328541	17.0531985203348	CDC25B	protein_coding	cell division cycle 25B [Source:HGNC Symbol;Acc:HGNC:1726]
ENSG00000101265	2.26653323489941	3.61157603531238e-13	1.0348025240226e-11	63.3694450495904	66.3384567653823	25.8678703518068	RASSF2	protein_coding	Ras association domain family member 2 [Source:HGNC Symbol;Acc:HGNC:9883]
ENSG00000101266	1.42029522792994	0.000842089940463031	0.0052316522165886	25.3877944110876	26.0540202298283	18.6315406380071	CSNK2A1	protein_coding	casein kinase 2 alpha 1 [Source:HGNC Symbol;Acc:HGNC:2457]
ENSG00000101290	2.43762458513422	2.79916623354391e-05	0.000250447334233958	19.307535713928	21.5528949180377	7.00009590611759	CDS2	protein_coding	CDP-diacylglycerol synthase 2 [Source:HGNC Symbol;Acc:HGNC:1801]
ENSG00000101310	2.02615622026159	1.08280952414751e-06	1.35311836070521e-05	32.8264536037058	36.1783946177323	15.8294355816313	SEC23B	protein_coding	Sec23 homolog B, coat complex II component [Source:HGNC Symbol;Acc:HGNC:10702]
ENSG00000101311	1.96260463062188	0.000116853715327745	0.00091610267768996	21.3669637742362	21.9216694687139	10.7675082179547	FERMT1	protein_coding	fermitin family member 1 [Source:HGNC Symbol;Acc:HGNC:15889]
ENSG00000101346	1.63433416113366	0.000367626471534864	0.00252800969054317	23.5102546506848	26.2437090451584	14.8747265085424	POFUT1	protein_coding	protein O-fucosyltransferase 1 [Source:HGNC Symbol;Acc:HGNC:14988]
ENSG00000101350	2.20685888400506	0.000206807833175634	0.00151474465273011	17.060400059308	18.0089551828811	7.25828057700484	KIF3B	protein_coding	kinesin family member 3B [Source:HGNC Symbol;Acc:HGNC:6320]
ENSG00000101361	1.31528308720389	5.53053785775358e-05	0.000469685903882898	41.6330373275807	26.7167144492498	32.8604643003255	NOP56	protein_coding	NOP56 ribonucleoprotein [Source:HGNC Symbol;Acc:HGNC:15911]
ENSG00000101367	1.1931475209574	5.65106098433519e-06	6.01280883160829e-05	61.4569220285072	67.4427922343011	52.7925784670201	MAPRE1	protein_coding	microtubule associated protein RP/EB family member 1 [Source:HGNC Symbol;Acc:HGNC:6890]
ENSG00000101391	1.58903568224726	0.00748532044752162	0.033979006512816	13.7996934853189	10.6618501776808	9.00942962387727	CDK5RAP1	protein_coding	CDK5 regulatory subunit associated protein 1 [Source:HGNC Symbol;Acc:HGNC:15880]
ENSG00000101407	2.06573468691095	5.23142121731647e-05	0.000446488815100612	22.0349494052176	22.519168561341	10.3380639766191	TTI1	protein_coding	TELO2 interacting protein 1 [Source:HGNC Symbol;Acc:HGNC:29029]
ENSG00000101412	1.0692065503312	0.0280007165913244	0.0998993843640668	17.1817541530788	16.059238645493	16.0834613230825	E2F1	protein_coding	E2F transcription factor 1 [Source:HGNC Symbol;Acc:HGNC:3113]
ENSG00000101413	1.48077442484042	0.00167804881679808	0.00956138232071406	21.1250873554999	21.2530711566265	14.8667574652058	RPRD1B	protein_coding	regulation of nuclear pre-mRNA domain containing 1B [Source:HGNC Symbol;Acc:HGNC:16209]
ENSG00000101444	1.00378134816556	4.88297477436646e-07	6.49300756184818e-06	99.8818335725594	87.7771558340191	97.8348251171322	AHCY	protein_coding	adenosylhomocysteinase [Source:HGNC Symbol;Acc:HGNC:343]
ENSG00000101447	1.56060220326759	5.90243731195631e-08	9.21270176551001e-07	58.2157633733274	63.9437145926514	38.7639284976247	FAM83D	protein_coding	family with sequence similarity 83 member D [Source:HGNC Symbol;Acc:HGNC:16122]
ENSG00000101452	3.06692365921985	8.88322092432384e-06	8.96817790296251e-05	17.0611181130863	8.49741442732457	3.99895701014943	DHX35	protein_coding	DEAH-box helicase 35 [Source:HGNC Symbol;Acc:HGNC:15861]
ENSG00000101474	1.7026871789713	2.34447659002044e-05	0.000214224990769218	31.2624333393557	31.6049909492536	18.8641884470319	APMAP	protein_coding	adipocyte plasma membrane associated protein [Source:HGNC Symbol;Acc:HGNC:13238]
ENSG00000101544	2.42832476733599	0.000140760152735636	0.00107686438526423	16.01437576175	20.4698898074322	5.84368344600829	ADNP2	protein_coding	ADNP homeobox 2 [Source:HGNC Symbol;Acc:HGNC:23803]
ENSG00000101557	1.66727495755646	0.000317562387979068	0.00223090821771168	23.3430408907226	24.0906079125181	14.4355361684878	USP14	protein_coding	ubiquitin specific peptidase 14 [Source:HGNC Symbol;Acc:HGNC:12612]
ENSG00000101577	2.61353380401203	0.0158815936359986	0.0627442868731474	5.91621793070146	5.87636116182651	1.89874811318139	LPIN2	protein_coding	lipin 2 [Source:HGNC Symbol;Acc:HGNC:14450]
ENSG00000101596	2.73452815967871	3.89182513014119e-06	4.31651830563309e-05	20.6563130862062	25.6682455013173	6.0961138487341	SMCHD1	protein_coding	structural maintenance of chromosomes flexible hinge domain containing 1 [Source:HGNC Symbol;Acc:HGNC:29090]
ENSG00000101639	2.90868799876508	6.89749919028246e-05	0.000573235533534939	14.4088151046898	16.2139331793097	3.76878353995839	CEP192	protein_coding	centrosomal protein 192 [Source:HGNC Symbol;Acc:HGNC:25515]
ENSG00000101654	2.13293613669474	0.00256383148918425	0.0137369314963683	11.7587268263993	12.6919250733679	5.26572054127611	RNMT	protein_coding	RNA guanine-7 methyltransferase [Source:HGNC Symbol;Acc:HGNC:10075]
ENSG00000101665	1.76249703389676	0.0102541178111352	0.0439608313997868	10.9754833400624	10.9138581713208	6.35381319217001	SMAD7	protein_coding	SMAD family member 7 [Source:HGNC Symbol;Acc:HGNC:6773]
ENSG00000101680	3.73851903086445	2.07032839719895e-110	9.22753034514523e-108	365.824289485189	447.997330593825	53.8321135981655	LAMA1	protein_coding	laminin subunit alpha 1 [Source:HGNC Symbol;Acc:HGNC:6481]
ENSG00000101752	2.65934301706212	0.000188620663519565	0.00139426355331354	13.9162278873366	15.4419174456082	4.32668000637715	MIB1	protein_coding	mindbomb E3 ubiquitin protein ligase 1 [Source:HGNC Symbol;Acc:HGNC:21086]
ENSG00000101811	1.1829798167631	0.0234971201301867	0.0868707660972863	15.5177022879971	13.7633463457421	13.4242573143552	CSTF2	protein_coding	cleavage stimulation factor subunit 2 [Source:HGNC Symbol;Acc:HGNC:2484]
ENSG00000101825	2.88233587610691	0.00591246304287471	0.0280010154498049	6.9556112870776	7.27722437992457	1.85285318722443	MXRA5	protein_coding	matrix remodeling associated 5 [Source:HGNC Symbol;Acc:HGNC:7539]
ENSG00000101846	1.24313210156845	2.51564506202991e-05	0.000227961390636053	49.6359783554131	54.5093482153599	41.1862069139809	STS	protein_coding	steroid sulfatase [Source:HGNC Symbol;Acc:HGNC:11425]
ENSG00000101849	2.40880761132742	1.38438466484326e-08	2.37317450950482e-07	35.9269483544943	38.1357843408716	13.2883863529881	TBL1X	protein_coding	transducin beta like 1X-linked [Source:HGNC Symbol;Acc:HGNC:11585]
ENSG00000101868	2.72865276938182	0.000142358108818968	0.00108701616848189	14.0538549091528	14.3355604371214	4.16451466643397	POLA1	protein_coding	DNA polymerase alpha 1, catalytic subunit [Source:HGNC Symbol;Acc:HGNC:9173]
ENSG00000101871	1.8450865348264	0.0337550468300637	0.115893932540082	7.04817181391864	7.82688635112748	3.85323372218672	MID1	protein_coding	midline 1 [Source:HGNC Symbol;Acc:HGNC:7095]
ENSG00000101945	1.8704691103176	2.70005710223621e-06	3.07402906038889e-05	33.7990876670458	28.46262891624	18.1556972035028	SUV39H1	protein_coding	suppressor of variegation 3-9 homolog 1 [Source:HGNC Symbol;Acc:HGNC:11479]
ENSG00000101972	2.44767828372373	1.37583339830862e-12	3.7458776278837e-11	54.9836935977942	65.9971674680673	19.796325645777	STAG2	protein_coding	stromal antigen 2 [Source:HGNC Symbol;Acc:HGNC:11355]
ENSG00000101974	2.08161352282336	3.75532648057842e-05	0.000327238224962207	22.6584007406913	27.8068065413214	10.5142041535552	ATP11C	protein_coding	ATPase phospholipid transporting 11C [Source:HGNC Symbol;Acc:HGNC:13554]
ENSG00000101986	1.58385061165392	9.580617980854e-05	0.000764543479984066	29.4980060374943	24.9620873273765	19.3277535414485	ABCD1	protein_coding	ATP binding cassette subfamily D member 1 [Source:HGNC Symbol;Acc:HGNC:61]
ENSG00000102024	2.02643240833623	1.333191578866e-25	9.32769038376366e-24	150.977074197057	173.375146362724	72.7895990953499	PLS3	protein_coding	plastin 3 [Source:HGNC Symbol;Acc:HGNC:9091]
ENSG00000102034	1.39995837192011	1.73805094719911e-06	2.0586323915939e-05	53.2241528092498	48.7909959183656	39.6145344377912	ELF4	protein_coding	E74 like ETS transcription factor 4 [Source:HGNC Symbol;Acc:HGNC:3319]
ENSG00000102038	2.63607478495504	1.65110994013739e-09	3.26263662062616e-08	36.6277558803988	47.9692365770048	11.5730543199281	SMARCA1	protein_coding	SWI/SNF related, matrix associated, actin dependent regulator of chromatin, subfamily a, member 1 [Source:HGNC Symbol;Acc:HGNC:11097]
ENSG00000102144	1.92590630866343	2.99672730961829e-24	1.92848216277789e-22	152.322223739952	179.542556025706	78.7377436402092	PGK1	protein_coding	phosphoglycerate kinase 1 [Source:HGNC Symbol;Acc:HGNC:8896]
ENSG00000102158	1.4693398304599	0.000440182579358166	0.00297760379988542	26.7413296265138	30.7327473540404	18.9689327219951	MAGT1	protein_coding	magnesium transporter 1 [Source:HGNC Symbol;Acc:HGNC:28880]
ENSG00000102178	1.49294561476778	1.52115297129337e-05	0.000145166969520574	39.5537112356849	38.7636104190396	27.6020341153923	UBL4A	protein_coding	ubiquitin like 4A [Source:HGNC Symbol;Acc:HGNC:12505]
ENSG00000102181	1.79378023776428	0.0038735150966357	0.0195856641482832	13.5590340179964	12.6702204348838	7.68108117383822	CD99L2	protein_coding	CD99 molecule like 2 [Source:HGNC Symbol;Acc:HGNC:18237]
ENSG00000102221	1.52213028515034	0.0019000170395679	0.0106546155890774	19.8122440396143	22.8464399134985	13.5488382264226	JADE3	protein_coding	jade family PHD finger 3 [Source:HGNC Symbol;Acc:HGNC:22982]
ENSG00000102225	1.28725572382478	9.38427138396755e-07	1.18874022983858e-05	63.678013245485	50.7906040273555	51.2462607031854	CDK16	protein_coding	cyclin dependent kinase 16 [Source:HGNC Symbol;Acc:HGNC:8749]
ENSG00000102226	1.80164235553724	0.000384663531258385	0.00263013689497921	20.3647908460442	17.9545071256278	11.4737881066181	USP11	protein_coding	ubiquitin specific peptidase 11 [Source:HGNC Symbol;Acc:HGNC:12609]
ENSG00000102316	1.56740796551528	2.4140451016807e-05	0.000220247299117707	35.0920576872397	34.7740890160733	23.2566567561857	MAGED2	protein_coding	MAGE family member D2 [Source:HGNC Symbol;Acc:HGNC:16353]
ENSG00000102531	2.41289339576192	2.43819790307256e-05	0.000222114107233726	19.8295069543952	22.4932888440359	7.31364521883842	FNDC3A	protein_coding	fibronectin type III domain containing 3A [Source:HGNC Symbol;Acc:HGNC:20296]
ENSG00000102572	1.41338788579231	0.00129000681686868	0.00757635043152647	23.7641987260653	20.3706411644854	17.5237193027742	STK24	protein_coding	serine/threonine kinase 24 [Source:HGNC Symbol;Acc:HGNC:11403]
ENSG00000102580	1.54841617581249	0.00357681188956189	0.0182851972298164	17.0033520704945	19.1545291413066	11.4180014635311	DNAJC3	protein_coding	DnaJ heat shock protein family (Hsp40) member C3 [Source:HGNC Symbol;Acc:HGNC:9439]
ENSG00000102595	2.2574798557427	0.0107231515812501	0.0455980233670544	7.84625891323594	8.07764174851178	3.22306263543954	UGGT2	protein_coding	UDP-glucose glycoprotein glucosyltransferase 2 [Source:HGNC Symbol;Acc:HGNC:15664]
ENSG00000102606	2.0714150975309	9.88110214472672e-05	0.000785397511292215	20.343064954499	21.158246133264	9.5067827524352	ARHGEF7	protein_coding	Rho guanine nucleotide exchange factor 7 [Source:HGNC Symbol;Acc:HGNC:15607]
ENSG00000102699	2.6334823655875	1.36821827898493e-06	1.66651202118468e-05	23.5304332516962	27.9712812866303	7.44814289610607	PARP4	protein_coding	poly(ADP-ribose) polymerase family member 4 [Source:HGNC Symbol;Acc:HGNC:271]
ENSG00000102710	1.29833564055618	0.0143463294622835	0.0577210728014441	15.6649231554916	14.9294609661493	12.5102376025879	SUPT20H	protein_coding	SPT20 homolog, SAGA complex component [Source:HGNC Symbol;Acc:HGNC:20596]
ENSG00000102763	2.76871347711423	0.00111475589138125	0.00666086017720059	10.1641585843378	11.5744742494834	2.92941491252201	VWA8	protein_coding	von Willebrand factor A domain containing 8 [Source:HGNC Symbol;Acc:HGNC:29071]
ENSG00000102804	1.32232609087776	0.000888453949545293	0.00547447763892885	28.0585756283914	29.5104645964705	22.0384509260998	TSC22D1	protein_coding	TSC22 domain family member 1 [Source:HGNC Symbol;Acc:HGNC:16826]
ENSG00000102870	2.22709503241523	0.0162496023192221	0.063925372445086	7.0768299792537	7.24165801421643	2.96887296852338	ZNF629	protein_coding	zinc finger protein 629 [Source:HGNC Symbol;Acc:HGNC:29008]
ENSG00000102890	1.66911501934358	0.030535293067267	0.107350779074347	8.41199723701886	8.24767948060361	5.19542040797032	ELMO3	protein_coding	engulfment and cell motility 3 [Source:HGNC Symbol;Acc:HGNC:17289]
ENSG00000102893	2.94852101895542	3.96139876173793e-22	2.21727779994206e-20	83.9635948952	100.290956845621	21.3635300888071	PHKB	protein_coding	phosphorylase kinase regulatory subunit beta [Source:HGNC Symbol;Acc:HGNC:8927]
ENSG00000102900	2.49876188496026	5.40680989314514e-07	7.13438051031892e-06	26.8559198121698	30.3612336302575	9.3328226641955	NUP93	protein_coding	nucleoporin 93 [Source:HGNC Symbol;Acc:HGNC:28958]
ENSG00000102910	1.54388547646814	0.0129625535184269	0.0532939422756231	12.4229968932798	12.4814541255682	8.36846492050949	LONP2	protein_coding	lon peptidase 2, peroxisomal [Source:HGNC Symbol;Acc:HGNC:20598]
ENSG00000102921	1.56244678268754	0.0172708800347127	0.0671744571227318	11.2082538446119	12.4473996644084	7.45366503317288	N4BP1	protein_coding	NEDD4 binding protein 1 [Source:HGNC Symbol;Acc:HGNC:29850]
ENSG00000102974	1.59774389419371	2.09311518288004e-06	2.42664239988231e-05	43.0793397075674	38.8961376524716	27.9560277043442	CTCF	protein_coding	CCCTC-binding factor [Source:HGNC Symbol;Acc:HGNC:13723]
ENSG00000102996	1.98781989777842	0.00439664002170813	0.0218994892472002	11.4837817899217	9.84631670138521	5.68678459191124	MMP15	protein_coding	matrix metallopeptidase 15 [Source:HGNC Symbol;Acc:HGNC:7161]
ENSG00000103043	1.87624239795625	4.23570331015912e-06	4.65501859675387e-05	32.3386460586963	27.6561481500888	17.3018225613603	VAC14	protein_coding	Vac14, PIKFYVE complex component [Source:HGNC Symbol;Acc:HGNC:25507]
ENSG00000103047	2.68849133887951	0.0298308974963822	0.105459759245436	4.6558347225649	4.89897536698803	1.41858799565842	TANGO6	protein_coding	transport and golgi organization 6 homolog [Source:HGNC Symbol;Acc:HGNC:25749]
ENSG00000103051	1.71767725867848	0.00130405811792705	0.00764395294258849	17.8455922975283	15.3655482911578	10.6569726381943	COG4	protein_coding	component of oligomeric golgi complex 4 [Source:HGNC Symbol;Acc:HGNC:18620]
ENSG00000103064	1.31125444822809	0.00210930687036648	0.0116384222274141	24.3216278121516	27.6747345004521	19.2504541221956	SLC7A6	protein_coding	solute carrier family 7 member 6 [Source:HGNC Symbol;Acc:HGNC:11064]
ENSG00000103067	1.79994603556424	1.25557624962531e-07	1.85393921325042e-06	45.1851098427563	37.7055573307569	25.4878297027395	ESRP2	protein_coding	epithelial splicing regulatory protein 2 [Source:HGNC Symbol;Acc:HGNC:26152]
ENSG00000103091	1.89446704887065	0.0113739174605646	0.0479753672346421	9.66618370299362	8.46143088111822	5.10668298841467	WDR59	protein_coding	WD repeat domain 59 [Source:HGNC Symbol;Acc:HGNC:25706]
ENSG00000103111	1.46303658758305	0.00604471458389865	0.0284259848779353	16.4204698941738	16.498224564796	11.6988438670808	MON1B	protein_coding	MON1 homolog B, secretory trafficking associated [Source:HGNC Symbol;Acc:HGNC:25020]
ENSG00000103126	1.76258561616068	0.00271345498535639	0.0144357724552514	14.9722830518947	12.5730128562833	8.66706692572168	AXIN1	protein_coding	axin 1 [Source:HGNC Symbol;Acc:HGNC:903]
ENSG00000103148	1.12784757056043	0.0375933424639759	0.125631292199802	14.1113541181863	12.5798834779084	12.6831755251672	NPRL3	protein_coding	NPR3 like, GATOR1 complex subunit [Source:HGNC Symbol;Acc:HGNC:14124]
ENSG00000103168	1.46808804293964	0.0276637505321094	0.098931819882141	10.5101011793414	7.43321539259019	7.4618002919941	TAF1C	protein_coding	TATA-box binding protein associated factor, RNA polymerase I subunit C [Source:HGNC Symbol;Acc:HGNC:11534]
ENSG00000103194	2.11798150095535	1.17296717507614e-23	7.27602421900323e-22	131.098783522061	135.9926825108	59.3195655220428	USP10	protein_coding	ubiquitin specific peptidase 10 [Source:HGNC Symbol;Acc:HGNC:12608]
ENSG00000103196	1.36797939700825	0.000408447853702552	0.00278012526666092	30.1226353052446	27.4805931515525	22.9226800953982	CRISPLD2	protein_coding	cysteine rich secretory protein LCCL domain containing 2 [Source:HGNC Symbol;Acc:HGNC:25248]
ENSG00000103197	2.80158174868365	2.78699517464998e-09	5.31516639171757e-08	33.3789212183286	33.3735582117675	9.4034542612988	TSC2	protein_coding	TSC complex subunit 2 [Source:HGNC Symbol;Acc:HGNC:12363]
ENSG00000103222	2.53592369196546	7.61141901838567e-09	1.34699730098902e-07	35.0985457949589	36.7078371290049	11.8870827712812	ABCC1	protein_coding	ATP binding cassette subfamily C member 1 [Source:HGNC Symbol;Acc:HGNC:51]
ENSG00000103226	2.57253114897285	0.00357716459788406	0.0182792351468946	8.78484624921066	9.3392416391247	2.90068377662164	NOMO3	protein_coding	NODAL modulator 3 [Source:HGNC Symbol;Acc:HGNC:25242]
ENSG00000103249	1.69868362937985	0.000314710485891328	0.00221604797379535	22.7635790623579	22.7303299426247	13.7740318288124	CLCN7	protein_coding	chloride voltage-gated channel 7 [Source:HGNC Symbol;Acc:HGNC:2025]
ENSG00000103257	1.37614842913522	1.83478245095839e-27	1.34632756188008e-25	281.515031981045	267.159388735872	213.017309811012	SLC7A5	protein_coding	solute carrier family 7 member 5 [Source:HGNC Symbol;Acc:HGNC:11063]
ENSG00000103264	2.13285509111642	0.0190780102194056	0.0729072006923873	7.10433592558524	7.21566742190829	3.18159863386566	FBXO31	protein_coding	F-box protein 31 [Source:HGNC Symbol;Acc:HGNC:16510]
ENSG00000103319	1.50627319821564	0.0257971364459423	0.0936478853666577	10.3687485059129	9.73815721482173	7.16915859850115	EEF2K	protein_coding	eukaryotic elongation factor 2 kinase [Source:HGNC Symbol;Acc:HGNC:24615]
ENSG00000103326	2.31218696920282	8.04418406320403e-08	1.22691648943723e-06	33.7116999550326	31.1088794496056	13.3327053452585	CAPN15	protein_coding	calpain 15 [Source:HGNC Symbol;Acc:HGNC:11182]
ENSG00000103335	2.68144316039547	3.58001966513594e-34	3.33968656203456e-32	146.952398992796	137.182779121324	44.9942605627012	PIEZO1	protein_coding	piezo type mechanosensitive ion channel component 1 [Source:HGNC Symbol;Acc:HGNC:28993]
ENSG00000103353	1.30438319772768	0.0163712185394608	0.0643197009154005	14.9495330031313	16.1504075461672	11.8889751571328	UBFD1	protein_coding	ubiquitin family domain containing 1 [Source:HGNC Symbol;Acc:HGNC:30565]
ENSG00000103356	1.44192850632679	0.0206343903128881	0.0776953232244353	11.9287899416367	12.9178796232686	8.62398357370731	EARS2	protein_coding	glutamyl-tRNA synthetase 2, mitochondrial [Source:HGNC Symbol;Acc:HGNC:29419]
ENSG00000103365	1.52566538145181	0.00873098497773635	0.0385714659405577	14.080371412885	12.370225097026	9.60546357122827	GGA2	protein_coding	golgi associated, gamma adaptin ear containing, ARF binding protein 2 [Source:HGNC Symbol;Acc:HGNC:16064]
ENSG00000103429	1.32957411380663	0.00382948721113421	0.0194119836136433	21.064087495165	19.8402143779215	16.4617583422989	BFAR	protein_coding	bifunctional apoptosis regulator [Source:HGNC Symbol;Acc:HGNC:17613]
ENSG00000103479	1.65198935561124	0.0354085007177356	0.120063651067126	8.07393509870012	9.30155962773788	5.04617336737031	RBL2	protein_coding	RB transcriptional corepressor like 2 [Source:HGNC Symbol;Acc:HGNC:9894]
ENSG00000103489	2.42078863506621	0.00112651110196316	0.00672108805206974	11.7638769015296	13.2421105193281	4.31514844743166	XYLT1	protein_coding	xylosyltransferase 1 [Source:HGNC Symbol;Acc:HGNC:15516]
ENSG00000103495	1.09904287898737	2.71302963931268e-07	3.78754045005671e-06	89.9767090962701	75.3923954411179	82.5012432741319	MAZ	protein_coding	MYC associated zinc finger protein [Source:HGNC Symbol;Acc:HGNC:6914]
ENSG00000103512	2.52261709770681	3.130173286e-12	8.24256133998338e-11	51.4218292731299	59.9721448203848	17.5767821393004	NOMO1	protein_coding	NODAL modulator 1 [Source:HGNC Symbol;Acc:HGNC:30060]
ENSG00000103549	1.95950376462126	7.92247626680488e-06	8.10706457438179e-05	28.7880324140273	23.5579302889536	14.5384408842748	RNF40	protein_coding	ring finger protein 40 [Source:HGNC Symbol;Acc:HGNC:16867]
ENSG00000103657	3.61424933492974	2.73826770374003e-08	4.49554072944168e-07	23.238249981133	26.6832656601785	3.72718731392056	HERC1	protein_coding	HECT and RLD domain containing E3 ubiquitin protein ligase family member 1 [Source:HGNC Symbol;Acc:HGNC:4867]
ENSG00000103932	2.08825235375087	0.0100847999249491	0.0434050365868519	8.79220119811687	7.55730618668709	4.06112430157059	RPAP1	protein_coding	RNA polymerase II associated protein 1 [Source:HGNC Symbol;Acc:HGNC:24567]
ENSG00000103978	1.86499999997031	0.000679605441207314	0.00433865882200998	17.7914277757445	23.0473554689251	9.59323584860782	TMEM87A	protein_coding	transmembrane protein 87A [Source:HGNC Symbol;Acc:HGNC:24522]
ENSG00000103994	2.9721598664304	5.16923957123747e-13	1.4534259112213e-11	46.4365700381603	52.9088877063561	11.6232110524841	ZNF106	protein_coding	zinc finger protein 106 [Source:HGNC Symbol;Acc:HGNC:12886]
ENSG00000103995	2.06976625709223	0.00541006822899852	0.0260106915971907	10.3934848497961	10.4070700697933	4.86266914843846	CEP152	protein_coding	centrosomal protein 152 [Source:HGNC Symbol;Acc:HGNC:29298]
ENSG00000104067	2.016640175255	6.33049260664791e-12	1.60719721578905e-10	65.5997034605131	67.2930062760841	31.8425584450062	TJP1	protein_coding	tight junction protein 1 [Source:HGNC Symbol;Acc:HGNC:11827]
ENSG00000104081	2.16886229631831	3.39607983236982e-08	5.53023338332048e-07	38.5736439006193	42.0105587252687	16.8489685979356	BMF	protein_coding	Bcl2 modifying factor [Source:HGNC Symbol;Acc:HGNC:24132]
ENSG00000104093	2.91690462214104	2.98647897519337e-07	4.13570632767285e-06	23.8208375364165	27.1389410198438	6.19521671460826	DMXL2	protein_coding	Dmx like 2 [Source:HGNC Symbol;Acc:HGNC:2938]
ENSG00000104133	2.98722265401602	1.02066594135497e-06	1.28614596212206e-05	21.1727182315035	26.1902325444146	5.24455032329362	SPG11	protein_coding	SPG11, spatacsin vesicle trafficking associated [Source:HGNC Symbol;Acc:HGNC:11226]
ENSG00000104142	2.04200244940945	0.000333213966003989	0.00232862768112195	17.5970993493498	17.5987855585609	8.3929060009537	VPS18	protein_coding	VPS18, CORVET/HOPS core subunit [Source:HGNC Symbol;Acc:HGNC:15972]
ENSG00000104356	2.64662654398062	0.0348690660390693	0.118736372584652	4.46674394812702	5.55519421897632	1.40104583128416	POP1	protein_coding	POP1 homolog, ribonuclease P/MRP subunit [Source:HGNC Symbol;Acc:HGNC:30129]
ENSG00000104365	2.34252255057268	0.0243923433473024	0.0896023992189977	5.84024592677715	5.20207449404357	2.26170961123508	IKBKB	protein_coding	inhibitor of nuclear factor kappa B kinase subunit beta [Source:HGNC Symbol;Acc:HGNC:5960]
ENSG00000104413	1.0910614925753	0.00077026797232176	0.00482781498902086	38.9502966718485	45.8420586545257	35.9123475303288	ESRP1	protein_coding	epithelial splicing regulatory protein 1 [Source:HGNC Symbol;Acc:HGNC:25966]
ENSG00000104517	3.29680112494925	1.1486012821406e-23	7.16179680273572e-22	81.456454739989	96.7529989497275	16.2803874958272	UBR5	protein_coding	ubiquitin protein ligase E3 component n-recognin 5 [Source:HGNC Symbol;Acc:HGNC:16806]
ENSG00000104549	1.57364732360995	1.31271614000173e-06	1.60867882166811e-05	45.7939890988355	53.4483936564715	30.2182069435884	SQLE	protein_coding	squalene epoxidase [Source:HGNC Symbol;Acc:HGNC:11279]
ENSG00000104635	1.18536687765716	0.0279107887904561	0.0996967742072866	14.5703872580097	16.4226617768275	12.5839032437329	SLC39A14	protein_coding	solute carrier family 39 member 14 [Source:HGNC Symbol;Acc:HGNC:20858]
ENSG00000104695	1.18378894255159	0.0307104922443381	0.107746374247337	14.104374588457	17.3275658652321	12.1947559959974	PPP2CB	protein_coding	protein phosphatase 2 catalytic subunit beta [Source:HGNC Symbol;Acc:HGNC:9300]
ENSG00000104731	1.44003943610682	0.0406993975947127	0.133891894656854	9.34448750894832	7.62383848987912	6.76449973745116	KLHDC4	protein_coding	kelch domain containing 4 [Source:HGNC Symbol;Acc:HGNC:25272]
ENSG00000104738	1.80025492735352	7.35468266390723e-11	1.66365133792217e-09	68.6028114373492	73.6723491578918	38.6889054029786	MCM4	protein_coding	minichromosome maintenance complex component 4 [Source:HGNC Symbol;Acc:HGNC:6947]
ENSG00000104774	2.08767897592515	7.47407081239883e-06	7.72042645119377e-05	26.6618035716105	22.0532919158705	12.3200024173041	MAN2B1	protein_coding	mannosidase alpha class 2B member 1 [Source:HGNC Symbol;Acc:HGNC:6826]
ENSG00000104812	1.17048644181361	1.94290655401237e-05	0.000180547779698725	56.1078059095559	44.3626107909981	48.9606324435457	GYS1	protein_coding	glycogen synthase 1 [Source:HGNC Symbol;Acc:HGNC:4706]
ENSG00000104824	1.63073968196528	2.57954850325052e-13	7.53453560391184e-12	99.4246038468896	77.9501118222409	63.0619755006691	HNRNPL	protein_coding	heterogeneous nuclear ribonucleoprotein L [Source:HGNC Symbol;Acc:HGNC:5045]
ENSG00000104852	1.24996310432327	3.4970358295191e-07	4.79308988296502e-06	71.9412433176663	59.8048497181562	59.4123612361481	SNRNP70	protein_coding	small nuclear ribonucleoprotein U1 subunit 70 [Source:HGNC Symbol;Acc:HGNC:11150]
ENSG00000104859	1.10713918149275	0.0330674292991869	0.114086423218582	15.2757660742308	8.69589296416492	13.9282373133531	CLASRP	protein_coding	CLK4 associating serine/arginine rich protein [Source:HGNC Symbol;Acc:HGNC:17731]
ENSG00000104884	1.61311595122537	0.00392484995876566	0.019811931377427	15.7034024448219	14.7520674199904	10.0826045652756	ERCC2	protein_coding	ERCC excision repair 2, TFIIH core complex helicase subunit [Source:HGNC Symbol;Acc:HGNC:3434]
ENSG00000104885	2.18145349645535	2.12316713405381e-07	3.02369151375189e-06	33.8352395053625	30.566625284799	14.6508081062426	DOT1L	protein_coding	DOT1 like histone lysine methyltransferase [Source:HGNC Symbol;Acc:HGNC:24948]
ENSG00000104936	2.32723121425783	0.0134253883918731	0.0548780991534649	7.10073541706726	3.58637587396078	2.77915129343131	DMPK	protein_coding	DM1 protein kinase [Source:HGNC Symbol;Acc:HGNC:2933]
ENSG00000104946	1.09520741960418	0.04047976695905	0.133315138364862	14.36655852089	9.46574221821944	13.2080201594075	TBC1D17	protein_coding	TBC1 domain family member 17 [Source:HGNC Symbol;Acc:HGNC:25699]
ENSG00000104969	1.04636303005484	0.00518139781045627	0.0251626074459365	28.8094563066504	24.4189595459206	27.398303082662	SGTA	protein_coding	small glutamine rich tetratricopeptide repeat containing alpha [Source:HGNC Symbol;Acc:HGNC:10819]
ENSG00000104973	1.0356579920015	0.0193510370338506	0.0737631864635279	20.5061301369142	16.5455537857972	19.6469368843038	MED25	protein_coding	mediator complex subunit 25 [Source:HGNC Symbol;Acc:HGNC:28845]
ENSG00000105063	1.74739866108518	5.07359522295147e-09	9.26489300652473e-08	57.5724831913722	43.9992294568636	33.679901440543	PPP6R1	protein_coding	protein phosphatase 6 regulatory subunit 1 [Source:HGNC Symbol;Acc:HGNC:29195]
ENSG00000105127	1.5371168772563	0.00288343136157863	0.0152122810193938	17.9820975960538	16.7464634592271	12.170189067274	AKAP8	protein_coding	A-kinase anchoring protein 8 [Source:HGNC Symbol;Acc:HGNC:378]
ENSG00000105135	1.38438930162658	0.0260810687602084	0.0944506715198159	11.7223024357399	12.6393890983122	8.81953073784596	ILVBL	protein_coding	ilvB acetolactate synthase like [Source:HGNC Symbol;Acc:HGNC:6041]
ENSG00000105137	1.53934638748292	0.0408187818995256	0.134174602944248	8.4540487633062	7.3731479569035	5.71282043839399	SYDE1	protein_coding	synapse defective Rho GTPase homolog 1 [Source:HGNC Symbol;Acc:HGNC:25824]
ENSG00000105173	1.6758587154932	6.17620862264446e-25	4.15220640027393e-23	190.042018728313	190.050273047765	116.826443235272	CCNE1	protein_coding	cyclin E1 [Source:HGNC Symbol;Acc:HGNC:1589]
ENSG00000105176	1.38447910803457	0.0142123398853	0.0573545600870893	14.2329480031506	11.4740497035909	10.7078032954918	URI1	protein_coding	URI1, prefoldin like chaperone [Source:HGNC Symbol;Acc:HGNC:13236]
ENSG00000105186	2.53312848324147	3.56412346463799e-07	4.86840655771323e-06	27.2919806762763	28.4295421221074	9.26110184984418	ANKRD27	protein_coding	ankyrin repeat domain 27 [Source:HGNC Symbol;Acc:HGNC:25310]
ENSG00000105221	1.43804674563231	0.000494379747519392	0.00329239949178106	27.1322793574983	23.0640367245707	19.6682779019721	AKT2	protein_coding	AKT serine/threonine kinase 2 [Source:HGNC Symbol;Acc:HGNC:392]
ENSG00000105223	1.08960122189745	1.62905110370814e-05	0.000153756870447246	64.1143461453016	53.8907635718869	59.1735777159499	PLD3	protein_coding	phospholipase D family member 3 [Source:HGNC Symbol;Acc:HGNC:17158]
ENSG00000105287	1.55606023490085	0.000385035783707781	0.00263118717838696	25.0687314623393	23.1840749493615	16.7450640881838	PRKD2	protein_coding	protein kinase D2 [Source:HGNC Symbol;Acc:HGNC:17293]
ENSG00000105289	2.02024002869891	2.05073015453571e-06	2.37979620826256e-05	31.2493997225212	25.5628480487187	15.1308767552327	TJP3	protein_coding	tight junction protein 3 [Source:HGNC Symbol;Acc:HGNC:11829]
ENSG00000105323	1.0153451046875	4.26541188327768e-06	4.68339111344558e-05	81.8756961122296	62.7072476412209	79.5574646652453	HNRNPUL1	protein_coding	heterogeneous nuclear ribonucleoprotein U like 1 [Source:HGNC Symbol;Acc:HGNC:17011]
ENSG00000105325	1.96511480946126	0.00362824739651733	0.0185088296607417	12.1598543650722	11.5311255936992	6.117093695272	FZR1	protein_coding	fizzy and cell division cycle 20 related 1 [Source:HGNC Symbol;Acc:HGNC:24824]
ENSG00000105329	1.21967386490056	0.00667387106954593	0.0308778794505635	21.2021502368086	21.2137711424184	17.8812037127618	TGFB1	protein_coding	transforming growth factor beta 1 [Source:HGNC Symbol;Acc:HGNC:11766]
ENSG00000105373	1.03395368578926	0.000320054341672894	0.00224448365250093	48.6767749237761	34.3825593802165	46.69237711145	NOP53	protein_coding	NOP53 ribosome biogenesis factor [Source:HGNC Symbol;Acc:HGNC:4333]
ENSG00000105397	2.01368508828327	0.0017595139896793	0.00994084101023507	13.6194819589719	11.8154833420543	6.62454778240251	TYK2	protein_coding	tyrosine kinase 2 [Source:HGNC Symbol;Acc:HGNC:12440]
ENSG00000105429	3.01197099496374	6.70907342580821e-06	7.00841923664722e-05	17.8275958526783	18.038745935011	4.34084647568638	MEGF8	protein_coding	multiple EGF like domains 8 [Source:HGNC Symbol;Acc:HGNC:3233]
ENSG00000105443	1.46354336815054	0.0314585656894732	0.109826625908651	10.0772953263844	5.62648716942488	7.17709664050809	CYTH2	protein_coding	cytohesin 2 [Source:HGNC Symbol;Acc:HGNC:9502]
ENSG00000105464	1.44839064353234	0.0054878055782352	0.0263213440926594	17.0549111629777	15.6133352854296	12.2748358780751	GRIN2D	protein_coding	glutamate ionotropic receptor NMDA type subunit 2D [Source:HGNC Symbol;Acc:HGNC:4588]
ENSG00000105486	1.29555613612991	0.00382209565630783	0.0193826797842429	21.933918539672	17.0183987326978	17.5505297477473	LIG1	protein_coding	DNA ligase 1 [Source:HGNC Symbol;Acc:HGNC:6598]
ENSG00000105568	1.11992860300148	0.00104981390455697	0.00632938904180291	35.4456041562748	29.9398465927306	32.0335848033644	PPP2R1A	protein_coding	protein phosphatase 2 scaffold subunit Aalpha [Source:HGNC Symbol;Acc:HGNC:9302]
ENSG00000105576	1.93353575956797	0.000415328274633883	0.00282216852453086	18.2978926383197	10.4636923935101	9.40857985651533	TNPO2	protein_coding	transportin 2 [Source:HGNC Symbol;Acc:HGNC:19998]
ENSG00000105655	1.08791695650828	1.30063985748887e-08	2.239184555797e-07	111.828981791246	95.9690663518265	103.331800209978	ISYNA1	protein_coding	inositol-3-phosphate synthase 1 [Source:HGNC Symbol;Acc:HGNC:29821]
ENSG00000105656	1.44851963904629	0.0162239919494935	0.0638872771990197	12.7785495289589	11.5109605755065	9.19621172664939	ELL	protein_coding	elongation factor for RNA polymerase II [Source:HGNC Symbol;Acc:HGNC:23114]
ENSG00000105705	1.14652934633795	0.0247482214324941	0.0904129012503442	16.0266850062115	8.37487497522813	14.2193334493614	SUGP1	protein_coding	SURP and G-patch domain containing 1 [Source:HGNC Symbol;Acc:HGNC:18643]
ENSG00000105726	1.74197157924271	0.000115655713050476	0.000907893575244243	25.1583090843287	19.9564096996526	14.7730787557066	ATP13A1	protein_coding	ATPase 13A1 [Source:HGNC Symbol;Acc:HGNC:24215]
ENSG00000105732	1.38138607525062	0.0467180179560526	0.147870759622077	9.39704936970861	8.44634154319922	7.08480866347658	ZNF574	protein_coding	zinc finger protein 574 [Source:HGNC Symbol;Acc:HGNC:26166]
ENSG00000105738	2.60897099923598	2.23054306165804e-08	3.71777772908487e-07	31.8818553674726	19.9363488315424	10.2645595899701	SIPA1L3	protein_coding	signal induced proliferation associated 1 like 3 [Source:HGNC Symbol;Acc:HGNC:23801]
ENSG00000105778	1.61262882911151	0.00855813676124228	0.037989161853482	13.0558759596862	15.1687839345928	8.38555144221007	AVL9	protein_coding	AVL9 cell migration associated [Source:HGNC Symbol;Acc:HGNC:28994]
ENSG00000105810	1.61917056014728	0.00790018913296436	0.0355272331936073	13.2488140604908	14.9836092428885	8.4709742192122	CDK6	protein_coding	cyclin dependent kinase 6 [Source:HGNC Symbol;Acc:HGNC:1777]
ENSG00000105819	1.07706528314486	0.0116518041148801	0.0489245675919287	22.3760311305783	24.3516662801099	20.8319230032308	PMPCB	protein_coding	peptidase, mitochondrial processing beta subunit [Source:HGNC Symbol;Acc:HGNC:9119]
ENSG00000105854	1.13297944836095	0.00669036368471646	0.0309304020675674	23.8291754640847	24.5836427420258	21.3414281356155	PON2	protein_coding	paraoxonase 2 [Source:HGNC Symbol;Acc:HGNC:9205]
ENSG00000105856	1.71210510232636	0.000904118884009474	0.00554827468137175	19.1022789185895	25.019581513695	11.4515810750678	HBP1	protein_coding	HMG-box transcription factor 1 [Source:HGNC Symbol;Acc:HGNC:23200]
ENSG00000105939	1.60861028038403	0.0063147634714796	0.029568818527543	14.1367252560871	16.6834914207648	9.10508770655766	ZC3HAV1	protein_coding	zinc finger CCCH-type containing, antiviral 1 [Source:HGNC Symbol;Acc:HGNC:23721]
ENSG00000105953	2.26335933353364	1.55078407493854e-12	4.21267168347864e-11	60.0413713115013	58.6130935137239	24.5633057439907	OGDH	protein_coding	oxoglutarate dehydrogenase [Source:HGNC Symbol;Acc:HGNC:8124]
ENSG00000105976	2.85281570806122	0.000131560873730765	0.00101487407338206	13.5603517482644	16.3893811726094	3.68691492508979	MET	protein_coding	MET proto-oncogene, receptor tyrosine kinase [Source:HGNC Symbol;Acc:HGNC:7029]
ENSG00000106066	1.23467966789252	2.72637844298896e-09	5.22440098454285e-08	99.9473395303197	107.666006541285	83.4201343233751	CPVL	protein_coding	carboxypeptidase, vitellogenic like [Source:HGNC Symbol;Acc:HGNC:14399]
ENSG00000106070	2.13647637952103	0.000853209449024574	0.00528981066953205	14.3498249805496	15.9795011715883	6.41030052710561	GRB10	protein_coding	growth factor receptor bound protein 10 [Source:HGNC Symbol;Acc:HGNC:4564]
ENSG00000106078	2.12001769975979	4.98062560577979e-05	0.000427509618687261	21.439666384705	19.829716969294	9.68733605733458	COBL	protein_coding	cordon-bleu WH2 repeat protein [Source:HGNC Symbol;Acc:HGNC:22199]
ENSG00000106086	2.30536955215521	6.65823677784016e-05	0.000555653407659698	18.6877112726869	21.3268802263349	7.42584689788174	PLEKHA8	protein_coding	pleckstrin homology domain containing A8 [Source:HGNC Symbol;Acc:HGNC:30037]
ENSG00000106105	2.22773495038575	1.26587397437526e-24	8.37007000419336e-23	128.49639465259	142.431749080072	53.8829248155211	GARS	protein_coding	glycyl-tRNA synthetase [Source:HGNC Symbol;Acc:HGNC:4162]
ENSG00000106261	2.42290910352425	0.00126101029188967	0.00742780120048964	11.5210336326976	13.3504696159275	4.21986336484037	ZKSCAN1	protein_coding	zinc finger with KRAB and SCAN domains 1 [Source:HGNC Symbol;Acc:HGNC:13101]
ENSG00000106263	2.63017735951328	2.97648813557685e-23	1.79095291117659e-21	99.6689867254976	114.281313729211	31.6208125437231	EIF3B	protein_coding	eukaryotic translation initiation factor 3 subunit B [Source:HGNC Symbol;Acc:HGNC:3280]
ENSG00000106266	1.40956503656015	0.0126183082998323	0.0522355425112423	14.3352304086197	14.3779807595017	10.5988460133982	SNX8	protein_coding	sorting nexin 8 [Source:HGNC Symbol;Acc:HGNC:14972]
ENSG00000106346	2.35798153466672	1.32794436592638e-06	1.62073859021887e-05	26.7428655200015	26.9335021537302	10.2461339902139	USP42	protein_coding	ubiquitin specific peptidase 42 [Source:HGNC Symbol;Acc:HGNC:20068]
ENSG00000106348	1.54521325207427	0.00927791487210707	0.0405853971541027	13.6016400426436	13.5814846854844	9.15400194662712	IMPDH1	protein_coding	inosine monophosphate dehydrogenase 1 [Source:HGNC Symbol;Acc:HGNC:6052]
ENSG00000106366	1.77829881032106	0.0139936607850424	0.056643025189102	9.93372428695242	10.5919036441815	5.68808503526295	SERPINE1	protein_coding	serpin family E member 1 [Source:HGNC Symbol;Acc:HGNC:8583]
ENSG00000106397	1.64177714431923	0.000193055483974171	0.00142267586904175	25.5803120275803	22.7768247599623	16.1011513615341	PLOD3	protein_coding	procollagen-lysine,2-oxoglutarate 5-dioxygenase 3 [Source:HGNC Symbol;Acc:HGNC:9083]
ENSG00000106459	1.72666604190574	0.0316881818803854	0.110500023398597	7.90993329200777	6.83021439685752	4.69428887439345	NRF1	protein_coding	nuclear respiratory factor 1 [Source:HGNC Symbol;Acc:HGNC:7996]
ENSG00000106462	1.34541273219446	0.0107186897967987	0.0455951618998501	16.1049218805718	14.4532018508217	12.4487084330345	EZH2	protein_coding	enhancer of zeste 2 polycomb repressive complex 2 subunit [Source:HGNC Symbol;Acc:HGNC:3527]
ENSG00000106571	1.96965450553777	0.0362652013442473	0.122210986551854	6.28224618799351	5.50048602379675	3.15039584388691	GLI3	protein_coding	GLI family zinc finger 3 [Source:HGNC Symbol;Acc:HGNC:4319]
ENSG00000106692	1.7115985938168	0.0399881505000781	0.131948835513556	7.31923956865391	8.9656254819027	4.38933478520908	FKTN	protein_coding	fukutin [Source:HGNC Symbol;Acc:HGNC:3622]
ENSG00000106723	1.58569603456873	6.30881253490906e-08	9.82150712096967e-07	56.6309198114167	56.1897653737663	37.0584121281874	SPIN1	protein_coding	spindlin 1 [Source:HGNC Symbol;Acc:HGNC:11243]
ENSG00000106771	2.41901161420455	4.43123457968686e-17	1.83880954937764e-15	78.3297489429258	93.8560350692751	28.7678191913374	TMEM245	protein_coding	transmembrane protein 245 [Source:HGNC Symbol;Acc:HGNC:1363]
ENSG00000106789	2.11140375855694	8.88966626345683e-08	1.34563828697408e-06	37.4567135166563	39.0954337555644	17.0258603427899	CORO2A	protein_coding	coronin 2A [Source:HGNC Symbol;Acc:HGNC:2255]
ENSG00000106799	1.78891448259246	0.0150680167942282	0.0601620816528674	9.63954779654198	12.5314227302439	5.4791728821795	TGFBR1	protein_coding	transforming growth factor beta receptor 1 [Source:HGNC Symbol;Acc:HGNC:11772]
ENSG00000106829	1.67610568777625	0.0131356982997995	0.0538769575118565	10.9926530467587	9.32852938483653	6.75646753910402	TLE4	protein_coding	transducin like enhancer of split 4 [Source:HGNC Symbol;Acc:HGNC:11840]
ENSG00000106868	1.9559894632723	1.01336057989953e-10	2.25411852467855e-09	60.4313532393112	59.6726965869381	30.5932828156806	SUSD1	protein_coding	sushi domain containing 1 [Source:HGNC Symbol;Acc:HGNC:25413]
ENSG00000106948	2.14347155003439	0.000482890924313064	0.00323378374133746	15.6514505650808	14.5507113522033	6.95793911352473	AKNA	protein_coding	AT-hook transcription factor [Source:HGNC Symbol;Acc:HGNC:24108]
ENSG00000106991	1.45576195004284	6.3714488796762e-10	1.32654006605577e-08	83.8442132143159	72.7479227081575	60.0371878775738	ENG	protein_coding	endoglin [Source:HGNC Symbol;Acc:HGNC:3349]
ENSG00000107021	1.20937573165107	0.0207739891187922	0.0781476039560941	15.6098883870145	14.1437798491492	13.2591806647042	TBC1D13	protein_coding	TBC1 domain family member 13 [Source:HGNC Symbol;Acc:HGNC:25571]
ENSG00000107036	2.69505020155994	3.49245249314751e-08	5.6641742995333e-07	29.9264887682532	31.6474947974954	9.07695277292861	RIC1	protein_coding	RIC1 homolog, RAB6A GEF complex partner 1 [Source:HGNC Symbol;Acc:HGNC:17686]
ENSG00000107077	1.97235735420977	0.00060127130555773	0.00390064630246993	16.8362298444065	18.9387636230013	8.42716276014127	KDM4C	protein_coding	lysine demethylase 4C [Source:HGNC Symbol;Acc:HGNC:17071]
ENSG00000107099	2.90127268729228	4.58733747500049e-05	0.000395727736015455	15.1500854177999	15.6047044364397	3.98309109116747	DOCK8	protein_coding	dedicator of cytokinesis 8 [Source:HGNC Symbol;Acc:HGNC:19191]
ENSG00000107104	2.24434799392402	0.000283891997792974	0.00202031715046756	15.9895135687986	17.2236850120177	6.62818233052447	KANK1	protein_coding	KN motif and ankyrin repeat domains 1 [Source:HGNC Symbol;Acc:HGNC:19309]
ENSG00000107185	1.80164461121267	0.000137512688547077	0.00105403037832836	23.4837434949261	22.8273785434947	13.2310259193456	RGP1	protein_coding	RGP1 homolog, RAB6A GEF complex partner 1 [Source:HGNC Symbol;Acc:HGNC:21965]
ENSG00000107186	2.99015634758245	3.65250923719705e-10	7.77952144432377e-09	34.7896399449759	41.3038977577591	8.59999984338867	MPDZ	protein_coding	multiple PDZ domain crumbs cell polarity complex component [Source:HGNC Symbol;Acc:HGNC:7208]
ENSG00000107242	1.46394152653407	0.00596328497894634	0.0281530684333622	16.4585152394072	14.9641737141935	11.7185965943879	PIP5K1B	protein_coding	phosphatidylinositol-4-phosphate 5-kinase type 1 beta [Source:HGNC Symbol;Acc:HGNC:8995]
ENSG00000107263	1.95140289519299	2.24016527983867e-23	1.36843395825272e-21	143.909080243899	124.23674277872	73.0857409228714	RAPGEF1	protein_coding	Rap guanine nucleotide exchange factor 1 [Source:HGNC Symbol;Acc:HGNC:4568]
ENSG00000107290	2.75726376410975	4.54742203751647e-07	6.06020784047323e-06	24.444456785624	28.4804520210214	7.10127863174326	SETX	protein_coding	senataxin [Source:HGNC Symbol;Acc:HGNC:445]
ENSG00000107331	2.62047599258649	0.00353260808495523	0.0180899598699367	8.6313185391595	7.40636545800527	2.75683344918099	ABCA2	protein_coding	ATP binding cassette subfamily A member 2 [Source:HGNC Symbol;Acc:HGNC:32]
ENSG00000107404	1.62528012042879	0.000577934882841836	0.00377162059659363	22.1219429646207	17.296185147067	14.084468483182	DVL1	protein_coding	dishevelled segment polarity protein 1 [Source:HGNC Symbol;Acc:HGNC:3084]
ENSG00000107581	1.7242444886631	6.0467235053072e-15	2.03257739281751e-13	104.535635502143	109.597887516946	62.1427280100978	EIF3A	protein_coding	eukaryotic translation initiation factor 3 subunit A [Source:HGNC Symbol;Acc:HGNC:3271]
ENSG00000107651	2.05190687083394	0.000870032602963605	0.00537748964769596	15.0584859436743	17.3650280401609	7.13298076849212	SEC23IP	protein_coding	SEC23 interacting protein [Source:HGNC Symbol;Acc:HGNC:17018]
ENSG00000107745	1.25594441004921	0.0155042120612984	0.0615158878818544	16.11971851453	14.3609411681561	13.2573210956844	MICU1	protein_coding	mitochondrial calcium uptake 1 [Source:HGNC Symbol;Acc:HGNC:1530]
ENSG00000107798	1.38141687278375	0.0162139510582784	0.0638895504372373	13.7297112951116	18.4971238454284	10.3511535622228	LIPA	protein_coding	lipase A, lysosomal acid type [Source:HGNC Symbol;Acc:HGNC:6617]
ENSG00000107854	2.98120382958393	3.31696879668049e-26	2.36191730764811e-24	99.5805498534545	118.838509621579	24.7695436752656	TNKS2	protein_coding	tankyrase 2 [Source:HGNC Symbol;Acc:HGNC:15677]
ENSG00000107862	2.72818169511326	1.17851954368841e-14	3.84344286957893e-13	57.8637749778393	61.5035104623878	17.1521079361337	GBF1	protein_coding	golgi brefeldin A resistant guanine nucleotide exchange factor 1 [Source:HGNC Symbol;Acc:HGNC:4181]
ENSG00000107863	1.85672177402358	1.93614492300394e-09	3.79471791586799e-08	55.8702379928081	54.3918218275053	30.2988981617371	ARHGAP21	protein_coding	Rho GTPase activating protein 21 [Source:HGNC Symbol;Acc:HGNC:23725]
ENSG00000107882	1.64291059602678	0.0357867453436409	0.121005252448827	8.10443117286887	8.15413497902397	5.09720887246326	SUFU	protein_coding	SUFU negative regulator of hedgehog signaling [Source:HGNC Symbol;Acc:HGNC:16466]
ENSG00000107929	2.36612506980474	2.55379187238148e-08	4.23310349755355e-07	35.3336121246651	41.1046670207442	13.4613519581372	LARP4B	protein_coding	La ribonucleoprotein domain family member 4B [Source:HGNC Symbol;Acc:HGNC:28987]
ENSG00000107938	2.25700653059381	0.0131213317208542	0.0538547428133559	7.41677267793744	6.79447963802162	3.04763928922586	EDRF1	protein_coding	erythroid differentiation regulatory factor 1 [Source:HGNC Symbol;Acc:HGNC:24640]
ENSG00000107957	2.77913346179987	9.53698583096373e-05	0.000763085688097191	14.5068928754565	17.0004917809471	4.15094645974673	SH3PXD2A	protein_coding	SH3 and PX domains 2A [Source:HGNC Symbol;Acc:HGNC:23664]
ENSG00000107959	1.75330116840921	1.77050175705602e-07	2.55470241539714e-06	45.7424444953564	49.033497154058	26.6500720978073	PITRM1	protein_coding	pitrilysin metallopeptidase 1 [Source:HGNC Symbol;Acc:HGNC:17663]
ENSG00000108021	2.98706268166128	8.59112462277324e-18	3.71890624857745e-16	65.4198206399898	81.4919242428526	16.2064966814931	FAM208B	protein_coding	family with sequence similarity 208 member B [Source:HGNC Symbol;Acc:HGNC:23484]
ENSG00000108039	2.08139536807326	2.50731637272174e-05	0.000227377884169807	23.6853758685476	25.0039635335102	10.9924146954999	XPNPEP1	protein_coding	X-prolyl aminopeptidase 1 [Source:HGNC Symbol;Acc:HGNC:12822]
ENSG00000108091	1.22805456372268	0.0059716149558413	0.0281592532831482	21.5450329122644	21.8879899490414	18.0651330083156	CCDC6	protein_coding	coiled-coil domain containing 6 [Source:HGNC Symbol;Acc:HGNC:18782]
ENSG00000108094	1.95574771742767	0.000215334764246675	0.00156955696725893	19.8021766061852	23.3984057605136	10.0265024483607	CUL2	protein_coding	cullin 2 [Source:HGNC Symbol;Acc:HGNC:2552]
ENSG00000108100	1.33662093813649	0.0121544133616197	0.0506461947346717	15.7103002173275	16.7183098802089	12.2179051904342	CCNY	protein_coding	cyclin Y [Source:HGNC Symbol;Acc:HGNC:23354]
ENSG00000108175	1.75525616365957	0.000241622337289586	0.001739044980229	22.5717095222844	21.6418633740444	13.1327282884127	ZMIZ1	protein_coding	zinc finger MIZ-type containing 1 [Source:HGNC Symbol;Acc:HGNC:16493]
ENSG00000108244	1.32294385585473	0.0299481927570572	0.105719140991032	11.9609639439022	11.2875470390309	9.3906501178147	KRT23	protein_coding	keratin 23 [Source:HGNC Symbol;Acc:HGNC:6438]
ENSG00000108262	1.92137950018936	2.58800128279362e-05	0.00023328844522201	26.2059130125564	22.1859340529996	13.588818378885	GIT1	protein_coding	GIT ArfGAP 1 [Source:HGNC Symbol;Acc:HGNC:4272]
ENSG00000108312	1.54035336466736	0.000476004665662349	0.00319299896687888	24.6441698088646	21.6257548388557	16.6416693004769	UBTF	protein_coding	upstream binding transcription factor, RNA polymerase I [Source:HGNC Symbol;Acc:HGNC:12511]
ENSG00000108344	1.33007396402665	9.18154139065523e-06	9.2306323387757e-05	49.5232038679254	39.5026415630904	38.6893858017056	PSMD3	protein_coding	proteasome 26S subunit, non-ATPase 3 [Source:HGNC Symbol;Acc:HGNC:9560]
ENSG00000108349	1.415452463676	0.000226962704026604	0.00164534287967238	31.1220255670977	26.1130569070291	22.9165621874896	CASC3	protein_coding	cancer susceptibility 3 [Source:HGNC Symbol;Acc:HGNC:17040]
ENSG00000108375	1.87936173980042	0.0497078363729672	0.155736553739205	5.87436449395424	5.15504308900673	3.13611439187549	RNF43	protein_coding	ring finger protein 43 [Source:HGNC Symbol;Acc:HGNC:18505]
ENSG00000108389	2.56424464210901	3.57452593333525e-06	3.99775511912234e-05	22.313922560296	21.8994274266795	7.41031432064439	MTMR4	protein_coding	myotubularin related protein 4 [Source:HGNC Symbol;Acc:HGNC:7452]
ENSG00000108395	2.20462907160128	0.000174402053572159	0.00130600766190875	17.4791638014757	16.5034741923198	7.44794453930547	TRIM37	protein_coding	tripartite motif containing 37 [Source:HGNC Symbol;Acc:HGNC:7523]
ENSG00000108406	2.11195619779053	0.000759797967166764	0.00476964462017989	14.8424264521678	17.1370827175669	6.7440068407737	DHX40	protein_coding	DEAH-box helicase 40 [Source:HGNC Symbol;Acc:HGNC:18018]
ENSG00000108424	2.37027229371215	2.81657312782629e-32	2.45613340726533e-30	158.980287549475	164.388161922931	60.3942345789356	KPNB1	protein_coding	karyopherin subunit beta 1 [Source:HGNC Symbol;Acc:HGNC:6400]
ENSG00000108469	2.61193133352993	0.000817729009073003	0.00509873103377436	11.4012388839744	10.8607457627333	3.66317468223581	RECQL5	protein_coding	RecQ like helicase 5 [Source:HGNC Symbol;Acc:HGNC:9950]
ENSG00000108506	2.84016723512839	0.000209761521923352	0.00153357846587219	12.803739133893	15.8241863165454	3.51185477499946	INTS2	protein_coding	integrator complex subunit 2 [Source:HGNC Symbol;Acc:HGNC:29241]
ENSG00000108509	1.62557991679142	0.007581467286163	0.034337740806054	13.3115681947749	12.5811652908436	8.47336993948851	CAMTA2	protein_coding	calmodulin binding transcription activator 2 [Source:HGNC Symbol;Acc:HGNC:18807]
ENSG00000108510	2.34676889665782	1.54830582373956e-08	2.63540484906391e-07	36.7962579576392	41.0822139433663	14.2079390585845	MED13	protein_coding	mediator complex subunit 13 [Source:HGNC Symbol;Acc:HGNC:22474]
ENSG00000108559	1.64891835548861	0.000200031171455211	0.00146689525733822	25.3000605004252	24.9390415307532	15.8461198359817	NUP88	protein_coding	nucleoporin 88 [Source:HGNC Symbol;Acc:HGNC:8067]
ENSG00000108582	3.38344107693031	6.76035362602639e-09	1.21062642166074e-07	26.6323368310255	34.1797671265694	5.01264886935986	CPD	protein_coding	carboxypeptidase D [Source:HGNC Symbol;Acc:HGNC:2301]
ENSG00000108592	1.36334849084953	0.00302803710470566	0.0158777335590536	21.3054920307705	17.1596378463267	16.2651487587961	FTSJ3	protein_coding	FtsJ RNA methyltransferase homolog 3 [Source:HGNC Symbol;Acc:HGNC:17136]
ENSG00000108599	1.80038297258852	0.00331501203174503	0.017158217113987	13.9486618773509	14.9024512020604	7.86572086098519	AKAP10	protein_coding	A-kinase anchoring protein 10 [Source:HGNC Symbol;Acc:HGNC:368]
ENSG00000108604	1.18604271433767	0.000165128992322611	0.00124665137616706	42.7369560672993	35.0691065980495	36.8930376327935	SMARCD2	protein_coding	SWI/SNF related, matrix associated, actin dependent regulator of chromatin, subfamily d, member 2 [Source:HGNC Symbol;Acc:HGNC:11107]
ENSG00000108651	1.20961845583203	0.0355393839729702	0.120439579479224	12.9001558031536	10.6775167087007	10.9556658747688	UTP6	protein_coding	UTP6, small subunit processome component [Source:HGNC Symbol;Acc:HGNC:18279]
ENSG00000108654	1.2628585740342	2.21798942470625e-09	4.31200076525283e-08	97.5715897858174	102.632013692953	79.8620275268446	DDX5	protein_coding	DEAD-box helicase 5 [Source:HGNC Symbol;Acc:HGNC:2746]
ENSG00000108679	1.07164659321422	0.000530908750436465	0.00349888056010538	42.5577071093261	36.1321175942367	39.770011234625	LGALS3BP	protein_coding	galectin 3 binding protein [Source:HGNC Symbol;Acc:HGNC:6564]
ENSG00000108799	2.00347156751213	0.0104774462235115	0.0447429339438387	9.18019968346685	7.09869092022981	4.49699445676418	EZH1	protein_coding	enhancer of zeste 1 polycomb repressive complex 2 subunit [Source:HGNC Symbol;Acc:HGNC:3526]
ENSG00000108819	1.64657663323557	2.3956236453206e-05	0.000218732435112201	32.710183851035	25.6070560664168	20.5205638572755	PPP1R9B	protein_coding	protein phosphatase 1 regulatory subunit 9B [Source:HGNC Symbol;Acc:HGNC:9298]
ENSG00000108821	2.24506430325346	0.0017270151085072	0.00978940170314443	11.9133322268084	11.0414336710009	4.93601893791046	COL1A1	protein_coding	collagen type I alpha 1 chain [Source:HGNC Symbol;Acc:HGNC:2197]
ENSG00000108840	1.90363605086736	4.3950574946164e-06	4.79077191034545e-05	31.6082583130768	24.0999284631505	16.5929756315547	HDAC5	protein_coding	histone deacetylase 5 [Source:HGNC Symbol;Acc:HGNC:14068]
ENSG00000108854	2.26878554162116	0.0394975277701808	0.130616446602461	5.07811346085377	4.56459753391903	2.06968932661946	SMURF2	protein_coding	SMAD specific E3 ubiquitin protein ligase 2 [Source:HGNC Symbol;Acc:HGNC:16809]
ENSG00000108861	1.2094391865642	0.0136505962854719	0.0555721501012748	17.7608050109654	20.5287929713567	15.0855252081332	DUSP3	protein_coding	dual specificity phosphatase 3 [Source:HGNC Symbol;Acc:HGNC:3069]
ENSG00000108883	2.0651070100949	5.0044025282501e-10	1.05469317031456e-08	52.1013674537655	46.2832963402303	24.4548627250917	EFTUD2	protein_coding	elongation factor Tu GTP binding domain containing 2 [Source:HGNC Symbol;Acc:HGNC:30858]
ENSG00000108984	2.42423412264417	0.0128551014767782	0.0529970165027574	6.85258930143414	7.10201601629531	2.50762608066805	MAP2K6	protein_coding	mitogen-activated protein kinase kinase 6 [Source:HGNC Symbol;Acc:HGNC:6846]
ENSG00000109046	1.17925366704693	0.000734736675970236	0.00463650821113048	34.6441068025529	37.5031160521994	30.0478847030303	WSB1	protein_coding	WD repeat and SOCS box containing 1 [Source:HGNC Symbol;Acc:HGNC:19221]
ENSG00000109079	1.52748101173061	0.00103538584296214	0.00624866260491796	21.998157898245	21.8973322742269	14.9880100039646	TNFAIP1	protein_coding	TNF alpha induced protein 1 [Source:HGNC Symbol;Acc:HGNC:11894]
ENSG00000109111	2.26885334259044	1.6143460801472e-12	4.35583872836129e-11	59.7704604244749	56.1299446911306	24.3595326041974	SUPT6H	protein_coding	SPT6 homolog, histone chaperone [Source:HGNC Symbol;Acc:HGNC:11470]
ENSG00000109118	1.87897219071182	0.00196561238727511	0.0109510090131799	14.6183053778467	8.96451974225937	7.80630114845571	PHF12	protein_coding	PHD finger protein 12 [Source:HGNC Symbol;Acc:HGNC:20816]
ENSG00000109189	1.92513235857685	0.0341750005088521	0.117035274935551	6.62514605582456	8.2151394139087	3.42647946256937	USP46	protein_coding	ubiquitin specific peptidase 46 [Source:HGNC Symbol;Acc:HGNC:20075]
ENSG00000109320	2.67059011749965	7.72573988467265e-06	7.94628664719236e-05	19.8780875075047	21.1297890119239	6.13228214263568	NFKB1	protein_coding	nuclear factor kappa B subunit 1 [Source:HGNC Symbol;Acc:HGNC:7794]
ENSG00000109323	2.56580512289166	0.0362706725726686	0.122195205414192	4.55149342702481	5.28243448133045	1.50988849708636	MANBA	protein_coding	mannosidase beta [Source:HGNC Symbol;Acc:HGNC:6831]
ENSG00000109436	1.91474803209821	0.00357769773677866	0.0182741997302183	12.6243057514838	13.5592735588208	6.57636900986141	TBC1D9	protein_coding	TBC1 domain family member 9 [Source:HGNC Symbol;Acc:HGNC:21710]
ENSG00000109501	1.22050510889218	0.000167184120987814	0.00125900732914102	40.7757469352293	30.8411311992344	34.3691300352309	WFS1	protein_coding	wolframin ER transmembrane glycoprotein [Source:HGNC Symbol;Acc:HGNC:12762]
ENSG00000109572	1.43901498128923	0.0187673237941105	0.071994253917222	12.335015361748	13.841332541597	8.93569389014008	CLCN3	protein_coding	chloride voltage-gated channel 3 [Source:HGNC Symbol;Acc:HGNC:2021]
ENSG00000109586	2.09594634288	6.12474394810148e-05	0.000515781446266292	21.2348121800599	25.8567541751099	9.75620612160752	GALNT7	protein_coding	polypeptide N-acetylgalactosaminyltransferase 7 [Source:HGNC Symbol;Acc:HGNC:4129]
ENSG00000109606	2.44949622493405	1.15961263354187e-26	8.35615474972627e-25	124.951506890155	153.81521895435	44.9308796952188	DHX15	protein_coding	DEAH-box helicase 15 [Source:HGNC Symbol;Acc:HGNC:2738]
ENSG00000109670	1.39291251162158	0.0355741444750088	0.120489517200185	10.3626761879121	11.5902161058216	7.75066099692014	FBXW7	protein_coding	F-box and WD repeat domain containing 7 [Source:HGNC Symbol;Acc:HGNC:16712]
ENSG00000109685	2.38883910348946	6.72239003529239e-10	1.3947800290467e-08	42.9122798366784	42.1209893693248	16.0932821305203	NSD2	protein_coding	nuclear receptor binding SET domain protein 2 [Source:HGNC Symbol;Acc:HGNC:12766]
ENSG00000109686	1.6192978013892	0.000754004839549327	0.00473574855904833	21.3110587034993	21.792514342353	13.624578543766	SH3D19	protein_coding	SH3 domain containing 19 [Source:HGNC Symbol;Acc:HGNC:30418]
ENSG00000109756	2.55800944907443	5.84609222377778e-16	2.24050553569878e-14	68.2090619942455	73.9825187983106	22.7499143248269	RAPGEF2	protein_coding	Rap guanine nucleotide exchange factor 2 [Source:HGNC Symbol;Acc:HGNC:16854]
ENSG00000109762	1.83069673267457	0.0146961791992535	0.0588531848531834	9.40842005537513	8.91158509535284	5.1951409044372	SNX25	protein_coding	sorting nexin 25 [Source:HGNC Symbol;Acc:HGNC:21883]
ENSG00000109787	1.07797925359611	0.034789876847578	0.118668191038479	15.64642442205	15.0699917623922	14.5574825523827	KLF3	protein_coding	Kruppel like factor 3 [Source:HGNC Symbol;Acc:HGNC:16516]
ENSG00000109790	1.63110364280477	0.00944903209417862	0.0411693165175038	12.5151719030756	12.2747535419067	7.93598719479992	KLHL5	protein_coding	kelch like family member 5 [Source:HGNC Symbol;Acc:HGNC:6356]
ENSG00000109805	1.23734691486877	0.0109012326710774	0.0462409002339602	18.2562382726921	19.9559251595482	15.2092577727857	NCAPG	protein_coding	non-SMC condensin I complex subunit G [Source:HGNC Symbol;Acc:HGNC:24304]
ENSG00000109814	1.80220281684927	0.00648993415073061	0.0302478185785795	11.9648602541185	12.6799841511501	6.73853961774403	UGDH	protein_coding	UDP-glucose 6-dehydrogenase [Source:HGNC Symbol;Acc:HGNC:12525]
ENSG00000109971	1.99380919929508	1.99417732684859e-228	1.33321833062755e-225	1464.23674318996	1426.15130275788	722.088099771114	HSPA8	protein_coding	heat shock protein family A (Hsp70) member 8 [Source:HGNC Symbol;Acc:HGNC:5241]
ENSG00000110042	2.14664019220353	1.46527086924018e-14	4.74007248398827e-13	75.8485117502177	73.4990879574755	33.6448996768533	DTX4	protein_coding	deltex E3 ubiquitin ligase 4 [Source:HGNC Symbol;Acc:HGNC:29151]
ENSG00000110046	2.74590938814515	2.17014296012358e-08	3.62212210570418e-07	30.2316741498414	26.804664130214	8.85189733595115	ATG2A	protein_coding	autophagy related 2A [Source:HGNC Symbol;Acc:HGNC:29028]
ENSG00000110047	1.33310652258802	0.0285331361170812	0.101408080340506	12.0298135456605	10.283137977267	9.37840766722623	EHD1	protein_coding	EH domain containing 1 [Source:HGNC Symbol;Acc:HGNC:3242]
ENSG00000110048	1.83493525346823	2.52690546851402e-05	0.000228809483883354	27.9566157917124	28.8049212488824	15.3917963383148	OSBP	protein_coding	oxysterol binding protein [Source:HGNC Symbol;Acc:HGNC:8503]
ENSG00000110075	1.91540243406279	4.41394941727838e-09	8.14685081097056e-08	51.1925102172117	54.4846303367005	26.6555777939868	PPP6R3	protein_coding	protein phosphatase 6 regulatory subunit 3 [Source:HGNC Symbol;Acc:HGNC:1173]
ENSG00000110218	2.65467282831175	1.65182336437367e-06	1.96423343546174e-05	22.9647386299891	26.6136401604886	7.16309347543872	PANX1	protein_coding	pannexin 1 [Source:HGNC Symbol;Acc:HGNC:8599]
ENSG00000110237	2.81938505391467	3.98520533652208e-06	4.40790082901716e-05	19.9689333108348	16.6168665346131	5.55661948728863	ARHGEF17	protein_coding	Rho guanine nucleotide exchange factor 17 [Source:HGNC Symbol;Acc:HGNC:21726]
ENSG00000110321	1.22634223766664	1.55879921918772e-12	4.22490761344707e-11	142.71038121275	127.501076774564	119.802265117061	EIF4G2	protein_coding	eukaryotic translation initiation factor 4 gamma 2 [Source:HGNC Symbol;Acc:HGNC:3297]
ENSG00000110344	2.0562740721657	1.65785933893058e-07	2.40659581238729e-06	37.111006107272	42.9383127549436	17.5257985408276	UBE4A	protein_coding	ubiquitination factor E4A [Source:HGNC Symbol;Acc:HGNC:12499]
ENSG00000110367	1.64667832121754	6.75237050279772e-08	1.04176957218805e-06	53.395007912517	57.8104103726439	33.4947197917804	DDX6	protein_coding	DEAD-box helicase 6 [Source:HGNC Symbol;Acc:HGNC:2747]
ENSG00000110395	2.39947894217887	5.0526689863473e-09	9.24070191211297e-08	38.2858670655329	44.0291913645254	14.2527482171286	CBL	protein_coding	Cbl proto-oncogene [Source:HGNC Symbol;Acc:HGNC:1541]
ENSG00000110400	2.04978842083554	3.49662832367185e-06	3.91427211600624e-05	29.2744385277753	29.9257551590745	13.8872430493232	NECTIN1	protein_coding	nectin cell adhesion molecule 1 [Source:HGNC Symbol;Acc:HGNC:9706]
ENSG00000110422	1.9413598685249	0.000323015314875262	0.00226129511297784	18.8864391838391	21.7173582301225	9.65868034648182	HIPK3	protein_coding	homeodomain interacting protein kinase 3 [Source:HGNC Symbol;Acc:HGNC:4915]
ENSG00000110497	2.11286121948816	0.000693553205275615	0.00441598903295595	15.0561365204834	13.4815343680146	6.83682088157833	AMBRA1	protein_coding	autophagy and beclin 1 regulator 1 [Source:HGNC Symbol;Acc:HGNC:25990]
ENSG00000110514	2.88019498958174	0.000496384252590846	0.00330209402746171	11.1430196301102	9.11909106418292	2.97271361367874	MADD	protein_coding	MAP kinase activating death domain [Source:HGNC Symbol;Acc:HGNC:6766]
ENSG00000110619	1.58503463253313	0.0349390802233088	0.118873873736867	8.61338801738595	7.91035837115615	5.63905466822744	CARS	protein_coding	cysteinyl-tRNA synthetase [Source:HGNC Symbol;Acc:HGNC:1493]
ENSG00000110697	1.76930621929993	0.00307514665245396	0.0160967006592566	14.5150038420081	11.8119572394876	8.36330958221223	PITPNM1	protein_coding	phosphatidylinositol transfer protein membrane associated 1 [Source:HGNC Symbol;Acc:HGNC:9003]
ENSG00000110713	2.82138030873634	5.88872545277188e-21	2.96505950203585e-19	82.7388861995637	95.5440584430115	22.9913689000747	NUP98	protein_coding	nucleoporin 98 [Source:HGNC Symbol;Acc:HGNC:8068]
ENSG00000110719	1.32557840949925	0.00886491810708192	0.0390341838641141	17.33325950545	16.139761031711	13.5836548479883	TCIRG1	protein_coding	T-cell immune regulator 1, ATPase H+ transporting V0 subunit a3 [Source:HGNC Symbol;Acc:HGNC:11647]
ENSG00000110721	1.92610028551077	0.000502889618868461	0.00333614866232804	17.8650858658303	15.6575966913988	9.23350117852402	CHKA	protein_coding	choline kinase alpha [Source:HGNC Symbol;Acc:HGNC:1937]
ENSG00000110723	1.44852317727928	0.0250475094965629	0.0912845939677888	11.1026571374515	10.7319229194752	7.99011931092522	EXPH5	protein_coding	exophilin 5 [Source:HGNC Symbol;Acc:HGNC:30578]
ENSG00000110756	2.67099821972111	0.000569456447766016	0.00372032513160491	11.7963914468056	15.0005266777386	3.6380934862133	HPS5	protein_coding	HPS5, biogenesis of lysosomal organelles complex 2 subunit 2 [Source:HGNC Symbol;Acc:HGNC:17022]
ENSG00000110841	1.64111550934276	0.00560394176865768	0.026782301526619	14.1325433818986	15.1600776065904	8.89960219034302	PPFIBP1	protein_coding	PPFIA binding protein 1 [Source:HGNC Symbol;Acc:HGNC:9249]
ENSG00000110851	1.82706793886357	0.00296191327103178	0.0155513369561939	13.9954760858447	12.8687855439403	7.74748393601608	PRDM4	protein_coding	PR/SET domain 4 [Source:HGNC Symbol;Acc:HGNC:9348]
ENSG00000110880	1.40511554174431	1.05597591144772e-06	1.32509010618997e-05	55.1471873709053	58.2653749091113	40.8993780257382	CORO1C	protein_coding	coronin 1C [Source:HGNC Symbol;Acc:HGNC:2254]
ENSG00000110911	1.62872099149378	4.55334213723011e-06	4.9453898266631e-05	39.1280498681417	46.5604554843181	24.8524719298174	SLC11A2	protein_coding	solute carrier family 11 member 2 [Source:HGNC Symbol;Acc:HGNC:10908]
ENSG00000110917	1.66048282498455	1.0140600948911e-07	1.519701018919e-06	51.3367198974326	53.7041698630619	31.8968826413065	MLEC	protein_coding	malectin [Source:HGNC Symbol;Acc:HGNC:28973]
ENSG00000110931	2.12482182456095	0.00868858733954851	0.0384406103103407	8.94592256185555	9.48724011954273	4.02870336686473	CAMKK2	protein_coding	calcium/calmodulin dependent protein kinase kinase 2 [Source:HGNC Symbol;Acc:HGNC:1470]
ENSG00000110955	1.53097293926285	2.50325804160474e-40	2.92468031773509e-38	359.74434522136	402.04404964422	244.512158997022	ATP5B	protein_coding	ATP synthase, H+ transporting, mitochondrial F1 complex, beta polypeptide [Source:HGNC Symbol;Acc:HGNC:830]
ENSG00000111110	2.17373239537722	0.00132420615089869	0.00774319573368067	13.0154871207209	14.3506706465123	5.66600606211705	PPM1H	protein_coding	protein phosphatase, Mg2+/Mn2+ dependent 1H [Source:HGNC Symbol;Acc:HGNC:18583]
ENSG00000111144	1.9791133070683	0.00333944708962763	0.0172475992603343	12.2616977305971	13.6841708154694	6.108764702602	LTA4H	protein_coding	leukotriene A4 hydrolase [Source:HGNC Symbol;Acc:HGNC:6710]
ENSG00000111266	2.22187388986857	0.0347004368120051	0.118497462144061	5.48039396428186	6.1734015465326	2.3074715418532	DUSP16	protein_coding	dual specificity phosphatase 16 [Source:HGNC Symbol;Acc:HGNC:17909]
ENSG00000111271	1.98527438222649	0.0362219168526731	0.122167754317564	6.22023360473548	6.15324296695881	3.08570794101618	ACAD10	protein_coding	acyl-CoA dehydrogenase family member 10 [Source:HGNC Symbol;Acc:HGNC:21597]
ENSG00000111300	2.33326184315024	0.00024044298559983	0.0017336673988666	15.617849079966	16.9305969509324	6.0871594904036	NAA25	protein_coding	N(alpha)-acetyltransferase 25, NatB auxiliary subunit [Source:HGNC Symbol;Acc:HGNC:25783]
ENSG00000111371	2.41106290688098	1.17081885339598e-24	7.78432822197081e-23	117.070593204915	145.771084846002	43.2335426672434	SLC38A1	protein_coding	solute carrier family 38 member 1 [Source:HGNC Symbol;Acc:HGNC:13447]
ENSG00000111412	1.50979062553686	0.0394319567455524	0.130471313576018	8.82063822132859	10.1783018221247	6.0839131542779	C12orf49	protein_coding	chromosome 12 open reading frame 49 [Source:HGNC Symbol;Acc:HGNC:26128]
ENSG00000111530	2.86526603836502	1.13927008574077e-13	3.45339451178954e-12	50.8921149366459	67.5703389975228	13.7181244321203	CAND1	protein_coding	cullin associated and neddylation dissociated 1 [Source:HGNC Symbol;Acc:HGNC:30688]
ENSG00000111581	2.10517766515947	9.84281516512229e-05	0.000783907595612717	19.9372554098225	24.4949049352239	9.10162652463984	NUP107	protein_coding	nucleoporin 107 [Source:HGNC Symbol;Acc:HGNC:29914]
ENSG00000111602	2.24778987858331	1.0098443850227e-06	1.27518020245154e-05	28.9646593756399	28.9134907946275	11.9781986091866	TIMELESS	protein_coding	timeless circadian regulator [Source:HGNC Symbol;Acc:HGNC:11813]
ENSG00000111641	1.42480357007248	0.000838416597926697	0.00521152135302163	25.2852252394232	18.3126971333323	18.4983705930067	NOP2	protein_coding	NOP2 nucleolar protein [Source:HGNC Symbol;Acc:HGNC:7867]
ENSG00000111642	3.06110440732234	2.53607287830401e-50	4.01567118651453e-48	192.655265754411	207.858432553481	45.33899603096	CHD4	protein_coding	chromodomain helicase DNA binding protein 4 [Source:HGNC Symbol;Acc:HGNC:1919]
ENSG00000111667	2.30501824450607	2.03776754360935e-12	5.44944324884332e-11	58.1032615404545	62.5103230892071	23.0938393860419	USP5	protein_coding	ubiquitin specific peptidase 5 [Source:HGNC Symbol;Acc:HGNC:12628]
ENSG00000111670	2.03214845539537	0.00108830611376041	0.00653200786682932	14.6777158073664	17.0137445398338	7.04849012253791	GNPTAB	protein_coding	N-acetylglucosamine-1-phosphate transferase alpha and beta subunits [Source:HGNC Symbol;Acc:HGNC:29670]
ENSG00000111696	2.71619271067623	2.60816533616176e-06	2.97786163713194e-05	21.5527447037883	24.5728637339691	6.44202441390087	NT5DC3	protein_coding	5'-nucleotidase domain containing 3 [Source:HGNC Symbol;Acc:HGNC:30826]
ENSG00000111731	1.75446972107384	0.0238039329382324	0.0877624169665102	8.56263672392182	9.91498644780518	4.9846511337211	C2CD5	protein_coding	C2 calcium dependent domain containing 5 [Source:HGNC Symbol;Acc:HGNC:29062]
ENSG00000111799	3.61253639848434	6.43229070170516e-15	2.14421568710027e-13	45.7356874770306	58.9031395470165	7.34427037600982	COL12A1	protein_coding	collagen type XII alpha 1 chain [Source:HGNC Symbol;Acc:HGNC:2188]
ENSG00000111817	1.88740187189339	0.0188408606593682	0.0721843098296201	8.36560221788327	9.70374193990369	4.4412773451426	DSE	protein_coding	dermatan sulfate epimerase [Source:HGNC Symbol;Acc:HGNC:21144]
ENSG00000111859	2.15407005186599	3.03015541436275e-12	8.01426159482228e-11	62.1462213543618	61.6125782680137	27.425230783594	NEDD9	protein_coding	neural precursor cell expressed, developmentally down-regulated 9 [Source:HGNC Symbol;Acc:HGNC:7733]
ENSG00000111877	2.50705070523987	0.0329726072427476	0.113889883914818	4.8447560658296	4.18193245171682	1.67397787592872	MCM9	protein_coding	minichromosome maintenance 9 homologous recombination repair factor [Source:HGNC Symbol;Acc:HGNC:21484]
ENSG00000111880	2.35706869562706	0.00837595406012501	0.0373043046482399	7.95421053004379	9.7668223441296	3.04946718283393	RNGTT	protein_coding	RNA guanylyltransferase and 5'-phosphatase [Source:HGNC Symbol;Acc:HGNC:10073]
ENSG00000111961	2.48184785750805	0.00176444545753534	0.00996402470013152	10.5398419020513	11.5085591188563	3.70594277017802	SASH1	protein_coding	SAM and SH3 domain containing 1 [Source:HGNC Symbol;Acc:HGNC:19182]
ENSG00000112039	1.22618486901321	0.00847304230820946	0.0376809279885413	19.8020393779151	15.7385569027678	16.625195295335	FANCE	protein_coding	Fanconi anemia complementation group E [Source:HGNC Symbol;Acc:HGNC:3586]
ENSG00000112062	2.13612250892128	9.27188055038585e-05	0.000745342755800557	19.7182357090945	22.2555048786634	8.81061787429165	MAPK14	protein_coding	mitogen-activated protein kinase 14 [Source:HGNC Symbol;Acc:HGNC:6876]
ENSG00000112078	2.59924681525793	3.5817610497988e-11	8.40212718777364e-10	44.8519739443393	56.4342306342862	14.5380301535403	KCTD20	protein_coding	potassium channel tetramerization domain containing 20 [Source:HGNC Symbol;Acc:HGNC:21052]
ENSG00000112079	1.19814423552867	0.0202182705792414	0.0763914185716143	15.9822758270074	16.5621908679293	13.681588662176	STK38	protein_coding	serine/threonine kinase 38 [Source:HGNC Symbol;Acc:HGNC:17847]
ENSG00000112118	1.43868527894172	1.59237794264933e-11	3.85566924785553e-10	101.447802624588	78.7211541884033	73.5073020290735	MCM3	protein_coding	minichromosome maintenance complex component 3 [Source:HGNC Symbol;Acc:HGNC:6945]
ENSG00000112144	1.58567800885312	0.00787721590213982	0.0354636798228023	13.6650596738426	17.2917178624499	8.94231882767713	ICK	protein_coding	intestinal cell kinase [Source:HGNC Symbol;Acc:HGNC:21219]
ENSG00000112159	3.49151953262925	4.02385096933462e-13	1.14475230650054e-11	40.6660609682253	47.4731617876061	7.10158450523319	MDN1	protein_coding	midasin AAA ATPase 1 [Source:HGNC Symbol;Acc:HGNC:18302]
ENSG00000112200	2.05990945002093	0.0128906816569181	0.0530891386240085	8.35845655079611	9.47568224480789	3.9373753500945	ZNF451	protein_coding	zinc finger protein 451 [Source:HGNC Symbol;Acc:HGNC:21091]
ENSG00000112242	1.39056462869353	0.0461234340625187	0.146644492868785	9.35367433488701	11.0402027876813	7.00738279604352	E2F3	protein_coding	E2F transcription factor 3 [Source:HGNC Symbol;Acc:HGNC:3115]
ENSG00000112249	3.11899670922826	7.75864798069956e-17	3.16500236609283e-15	59.1153019548307	71.2519845971528	13.3648352043866	ASCC3	protein_coding	activating signal cointegrator 1 complex subunit 3 [Source:HGNC Symbol;Acc:HGNC:18697]
ENSG00000112282	3.19578893917082	6.16622675622745e-07	8.04819661436455e-06	20.6942278687297	24.6581055121807	4.43604719577523	MED23	protein_coding	mediator complex subunit 23 [Source:HGNC Symbol;Acc:HGNC:2372]
ENSG00000112294	2.00708707993657	0.0184410754113027	0.0708782821780955	7.76342618353669	8.63989599532528	3.79345795285381	ALDH5A1	protein_coding	aldehyde dehydrogenase 5 family member A1 [Source:HGNC Symbol;Acc:HGNC:408]
ENSG00000112308	1.12901345350726	0.00204399957225077	0.0113300280296941	30.9865160218128	23.0635669981553	27.827942388544	C6orf62	protein_coding	chromosome 6 open reading frame 62 [Source:HGNC Symbol;Acc:HGNC:20998]
ENSG00000112339	2.15229955087404	0.00140108609308275	0.00814525122906172	13.0446561970165	15.5743717900798	5.76369743611526	HBS1L	protein_coding	HBS1 like translational GTPase [Source:HGNC Symbol;Acc:HGNC:4834]
ENSG00000112367	2.28430793662738	0.0247342997283194	0.0904169389218093	5.99037755997462	6.86837989547141	2.4153732333487	FIG4	protein_coding	FIG4 phosphoinositide 5-phosphatase [Source:HGNC Symbol;Acc:HGNC:16873]
ENSG00000112414	2.13825294149876	0.0197226511622889	0.0748478032440823	7.00689912304783	8.40196550577451	3.12624386891728	ADGRG6	protein_coding	adhesion G protein-coupled receptor G6 [Source:HGNC Symbol;Acc:HGNC:13841]
ENSG00000112561	1.06606352159042	0.0356557820637733	0.120698081956526	15.7821429390689	10.6259174644904	14.8055360749521	TFEB	protein_coding	transcription factor EB [Source:HGNC Symbol;Acc:HGNC:11753]
ENSG00000112640	1.65015461064377	0.000318530800081117	0.00223510183567123	23.6785065354051	22.6782956639136	14.8177933296378	PPP2R5D	protein_coding	protein phosphatase 2 regulatory subunit B'delta [Source:HGNC Symbol;Acc:HGNC:9312]
ENSG00000112658	1.28655652067006	0.0069270934533311	0.0317201836443632	19.3246043474909	18.346360151571	15.5594330669751	SRF	protein_coding	serum response factor [Source:HGNC Symbol;Acc:HGNC:11291]
ENSG00000112685	2.52063706677817	0.000537465104970033	0.00353241675216241	12.6871845295049	15.3200494381452	4.34263324609593	EXOC2	protein_coding	exocyst complex component 2 [Source:HGNC Symbol;Acc:HGNC:24968]
ENSG00000112697	1.93109790960058	3.92104259662726e-07	5.31371921259149e-06	37.8456229828501	46.2848205609369	19.4927236097197	TMEM30A	protein_coding	transmembrane protein 30A [Source:HGNC Symbol;Acc:HGNC:16667]
ENSG00000112701	1.20942621239625	0.0475039369471886	0.15000324776239	11.467934816707	10.7083966622647	9.7406269283177	SENP6	protein_coding	SUMO1/sentrin specific peptidase 6 [Source:HGNC Symbol;Acc:HGNC:20944]
ENSG00000112739	1.48688898796944	0.00396254069011626	0.0199854210665797	17.6546486504562	17.9567291424052	12.3718929922164	PRPF4B	protein_coding	pre-mRNA processing factor 4B [Source:HGNC Symbol;Acc:HGNC:17346]
ENSG00000112742	1.33784606336321	0.0121638097569156	0.0506678042972385	15.6847839601285	19.939791759684	12.187707089333	TTK	protein_coding	TTK protein kinase [Source:HGNC Symbol;Acc:HGNC:12401]
ENSG00000112773	2.06768593086301	0.000293770757076522	0.00208077533293635	17.6334066469439	22.3360632844947	8.26182511765864	FAM46A	protein_coding	family with sequence similarity 46 member A [Source:HGNC Symbol;Acc:HGNC:18345]
ENSG00000112787	1.79948936686439	1.96726681723319e-05	0.000182670438877965	29.48496963009	26.609748349382	16.6370250346096	FBRSL1	protein_coding	fibrosin like 1 [Source:HGNC Symbol;Acc:HGNC:29308]
ENSG00000112851	1.99373596097469	0.000725638473256192	0.004591132169908	16.1066428272036	18.6504636948114	7.9433913942806	ERBIN	protein_coding	erbb2 interacting protein [Source:HGNC Symbol;Acc:HGNC:15842]
ENSG00000112855	1.37841066458803	0.0108486964527545	0.0460667653890075	15.4684885778026	15.8366662420555	11.6863849051006	HARS2	protein_coding	histidyl-tRNA synthetase 2, mitochondrial [Source:HGNC Symbol;Acc:HGNC:4817]
ENSG00000112877	1.93013408914267	0.000278479340385295	0.00198414469046574	19.441524403198	15.7964709237383	10.0202214564025	CEP72	protein_coding	centrosomal protein 72 [Source:HGNC Symbol;Acc:HGNC:25547]
ENSG00000112893	3.13607460294391	6.70924134279511e-31	5.60687571661086e-29	113.105282271412	147.225379730028	25.2700223156922	MAN2A1	protein_coding	mannosidase alpha class 2A member 1 [Source:HGNC Symbol;Acc:HGNC:6824]
ENSG00000112902	2.48303310606167	0.00175737517219717	0.00993342077135777	10.5420606867565	11.4245834806311	3.70367890924933	SEMA5A	protein_coding	semaphorin 5A [Source:HGNC Symbol;Acc:HGNC:10736]
ENSG00000112941	2.44766233445555	1.15234102198873e-06	1.42667405952802e-05	25.9014734720028	27.3011377285225	9.32566800499918	PAPD7	protein_coding	poly(A) RNA polymerase D7, non-canonical [Source:HGNC Symbol;Acc:HGNC:16705]
ENSG00000112972	2.0683434363115	1.29873449633677e-23	8.01485688662394e-22	134.849487547768	172.196478763721	63.1525870804951	HMGCS1	protein_coding	3-hydroxy-3-methylglutaryl-CoA synthase 1 [Source:HGNC Symbol;Acc:HGNC:5007]
ENSG00000112983	1.41279771681233	0.00149738779220926	0.00865908923183386	23.1479530022236	18.542268268016	17.0762837622469	BRD8	protein_coding	bromodomain containing 8 [Source:HGNC Symbol;Acc:HGNC:19874]
ENSG00000112984	1.9218136270513	6.50953968343912e-13	1.82176280350015e-11	76.500832333199	70.2183761061862	39.6568189110699	KIF20A	protein_coding	kinesin family member 20A [Source:HGNC Symbol;Acc:HGNC:9787]
ENSG00000112992	2.78066473797402	0.00241906554900491	0.0130542757025673	8.76121412379655	10.5134814052612	2.50424065744668	NNT	protein_coding	nicotinamide nucleotide transhydrogenase [Source:HGNC Symbol;Acc:HGNC:7863]
ENSG00000113013	1.76748265774988	8.13816081515548e-39	9.06802104162787e-37	281.549329822144	303.497959709107	162.429333684985	HSPA9	protein_coding	heat shock protein family A (Hsp70) member 9 [Source:HGNC Symbol;Acc:HGNC:5244]
ENSG00000113161	2.50820624798557	1.86375484271295e-21	9.75148946835114e-20	96.342491562518	120.915570318255	33.2619586496424	HMGCR	protein_coding	3-hydroxy-3-methylglutaryl-CoA reductase [Source:HGNC Symbol;Acc:HGNC:5006]
ENSG00000113163	1.84951415289336	0.00633590699585261	0.0296447530280289	11.6157549079299	14.1403444362023	6.33087099687996	COL4A3BP	protein_coding	collagen type IV alpha 3 binding protein [Source:HGNC Symbol;Acc:HGNC:2205]
ENSG00000113194	1.81310485699792	2.77714923786512e-10	5.98928565026324e-09	63.7775921112486	75.0719254042478	35.6487604127609	FAF2	protein_coding	Fas associated factor family member 2 [Source:HGNC Symbol;Acc:HGNC:24666]
ENSG00000113300	1.61865645929727	2.56816396637607e-05	0.000232021660445718	33.2737815855461	37.0316119264287	21.28204103393	CNOT6	protein_coding	CCR4-NOT transcription complex subunit 6 [Source:HGNC Symbol;Acc:HGNC:14099]
ENSG00000113318	1.81783824252203	0.00821351766194478	0.0366894846116717	11.1493323245155	12.3382390120394	6.21155426884207	MSH3	protein_coding	mutS homolog 3 [Source:HGNC Symbol;Acc:HGNC:7326]
ENSG00000113319	2.08819639867807	5.89640118436139e-08	9.21523270813052e-07	39.0432644831019	37.698072630984	18.0348125002368	RASGRF2	protein_coding	Ras protein specific guanine nucleotide releasing factor 2 [Source:HGNC Symbol;Acc:HGNC:9876]
ENSG00000113360	1.50627478313849	5.89302589478468e-05	0.000498360320575115	33.666716751519	30.2167078356865	23.2778108745044	DROSHA	protein_coding	drosha ribonuclease III [Source:HGNC Symbol;Acc:HGNC:17904]
ENSG00000113368	1.15672581478482	3.68526485629647e-08	5.96883947249957e-07	94.9761796622012	96.1145405025968	83.67212351607	LMNB1	protein_coding	lamin B1 [Source:HGNC Symbol;Acc:HGNC:6637]
ENSG00000113396	2.02424323748554	3.90907558528034e-09	7.29330474314164e-08	47.9247062757954	58.7260019538769	23.1407157906857	SLC27A6	protein_coding	solute carrier family 27 member 6 [Source:HGNC Symbol;Acc:HGNC:11000]
ENSG00000113407	1.60911985089029	1.20802698616086e-08	2.09171176279997e-07	61.5187439687744	62.3876382936144	39.6085897497358	TARS	protein_coding	threonyl-tRNA synthetase [Source:HGNC Symbol;Acc:HGNC:11572]
ENSG00000113430	1.37936615731006	0.00143487436720741	0.00832960836226434	24.1909474669209	22.7620204068716	18.2640695224179	IRX4	protein_coding	iroquois homeobox 4 [Source:HGNC Symbol;Acc:HGNC:6129]
ENSG00000113441	2.47857800606523	0.00181958789571474	0.0102465703027755	10.49464129216	13.2101161287905	3.69842259895338	LNPEP	protein_coding	leucyl and cystinyl aminopeptidase [Source:HGNC Symbol;Acc:HGNC:6656]
ENSG00000113448	1.46332497329241	0.0199919849798673	0.075679001965311	11.788906426852	12.5965423562363	8.39738513178648	PDE4D	protein_coding	phosphodiesterase 4D [Source:HGNC Symbol;Acc:HGNC:8783]
ENSG00000113504	2.27380707719192	0.0122126737996708	0.0508537427353768	7.50203136254219	7.52098713623306	3.04698279849486	SLC12A7	protein_coding	solute carrier family 12 member 7 [Source:HGNC Symbol;Acc:HGNC:10915]
ENSG00000113569	2.67903599365136	1.36888360810195e-22	7.88188772243965e-21	94.7166172258831	117.469583458926	29.0490040452091	NUP155	protein_coding	nucleoporin 155 [Source:HGNC Symbol;Acc:HGNC:8063]
ENSG00000113580	2.62695614034412	0.0213548610919349	0.0799329388430309	5.35888801615892	6.16988805698331	1.70395196564684	NR3C1	protein_coding	nuclear receptor subfamily 3 group C member 1 [Source:HGNC Symbol;Acc:HGNC:7978]
ENSG00000113594	2.84956801595002	9.22267960686599e-07	1.17197176757155e-05	22.3649191208195	27.4176221879444	6.09448687519263	LIFR	protein_coding	LIF receptor alpha [Source:HGNC Symbol;Acc:HGNC:6597]
ENSG00000113615	1.82142457519478	0.000353442238780944	0.00244866085290148	20.3138260608115	23.706649977809	11.2892101902231	SEC24A	protein_coding	SEC24 homolog A, COPII coat complex component [Source:HGNC Symbol;Acc:HGNC:10703]
ENSG00000113643	1.62050558299252	7.80685310596965e-10	1.6059430816622e-08	70.8982415400522	86.4149951709591	45.2887085666822	RARS	protein_coding	arginyl-tRNA synthetase [Source:HGNC Symbol;Acc:HGNC:9870]
ENSG00000113645	2.20833849322397	9.05899007853286e-10	1.85717012955817e-08	46.4479606371847	43.9571428935948	19.7408471128598	WWC1	protein_coding	WW and C2 domain containing 1 [Source:HGNC Symbol;Acc:HGNC:29435]
ENSG00000113658	1.89441027155949	7.25445441023323e-05	0.00059835575306886	23.7560250729348	29.2163533444397	12.5508957071057	SMAD5	protein_coding	SMAD family member 5 [Source:HGNC Symbol;Acc:HGNC:6771]
ENSG00000113712	1.02262508618039	0.0150935688736675	0.0602441153650796	22.6062530690615	23.0128470748397	21.8556144836054	CSNK1A1	protein_coding	casein kinase 1 alpha 1 [Source:HGNC Symbol;Acc:HGNC:2451]
ENSG00000113716	2.60635148868266	3.24661567130116e-13	9.39177235298994e-12	54.1268992761519	43.1832057441063	17.4581585385486	HMGXB3	protein_coding	HMG-box containing 3 [Source:HGNC Symbol;Acc:HGNC:28982]
ENSG00000113812	2.09380885108027	0.00228358672885804	0.0124516006774253	12.318416415162	14.3939757890756	5.6680134649655	ACTR8	protein_coding	ARP8 actin related protein 8 homolog [Source:HGNC Symbol;Acc:HGNC:14672]
ENSG00000113916	1.98115037366599	0.00906117526307361	0.0397239282753471	9.68394611224416	10.8526027246211	4.81772423308708	BCL6	protein_coding	B-cell CLL/lymphoma 6 [Source:HGNC Symbol;Acc:HGNC:1001]
ENSG00000114019	2.07226932424557	4.57443013697621e-17	1.89170763808838e-15	94.5615798857247	91.5516732261675	44.1646461823632	AMOTL2	protein_coding	angiomotin like 2 [Source:HGNC Symbol;Acc:HGNC:17812]
ENSG00000114030	1.32002183762787	0.0435403457592682	0.140812824742551	10.3769993320987	11.6567802428645	8.16358431083931	KPNA1	protein_coding	karyopherin subunit alpha 1 [Source:HGNC Symbol;Acc:HGNC:6394]
ENSG00000114062	1.83330014200902	0.00593271189746632	0.0280417340825254	11.9426966946104	12.7075661770441	6.58262827062718	UBE3A	protein_coding	ubiquitin protein ligase E3A [Source:HGNC Symbol;Acc:HGNC:12496]
ENSG00000114098	1.44509568463452	0.0441137126966144	0.142132374455437	8.99304051852135	9.66870536204253	6.48731018910244	ARMC8	protein_coding	armadillo repeat containing 8 [Source:HGNC Symbol;Acc:HGNC:24999]
ENSG00000114127	2.62926576145383	0.00375654046534818	0.019074349350211	8.48689684796149	9.71594565934525	2.69424027884883	XRN1	protein_coding	5'-3' exoribonuclease 1 [Source:HGNC Symbol;Acc:HGNC:30654]
ENSG00000114268	1.56146345070583	0.00206757305581242	0.0114448823153849	18.7780907724982	16.2723264063218	12.4962400677829	PFKFB4	protein_coding	6-phosphofructo-2-kinase/fructose-2,6-biphosphatase 4 [Source:HGNC Symbol;Acc:HGNC:8875]
ENSG00000114302	1.70363673179603	0.00237047788718616	0.0128265876323733	16.1339136634525	18.9353534214866	9.7290230483014	PRKAR2A	protein_coding	protein kinase cAMP-dependent type II regulatory subunit alpha [Source:HGNC Symbol;Acc:HGNC:9391]
ENSG00000114316	2.03991336944593	0.00282502177290436	0.0149368681964548	12.2050638127194	9.4048885553744	5.82961942034646	USP4	protein_coding	ubiquitin specific peptidase 4 [Source:HGNC Symbol;Acc:HGNC:12627]
ENSG00000114331	1.91432771233388	0.0164316854901904	0.0645151397027574	8.56506860788885	10.9974828223631	4.46309411212915	ACAP2	protein_coding	ArfGAP with coiled-coil, ankyrin repeat and PH domains 2 [Source:HGNC Symbol;Acc:HGNC:16469]
ENSG00000114346	1.92751293296093	1.17258690060694e-05	0.000114443720696706	28.319061648162	34.9277197829295	14.6222737647068	ECT2	protein_coding	epithelial cell transforming 2 [Source:HGNC Symbol;Acc:HGNC:3155]
ENSG00000114423	1.77089682188775	0.00250479197795044	0.0134505429106005	15.1169251438129	15.4087723122582	8.70052905292927	CBLB	protein_coding	Cbl proto-oncogene B [Source:HGNC Symbol;Acc:HGNC:1542]
ENSG00000114439	1.47224922401639	0.00765636945108253	0.0345988546655378	15.3506611345392	15.5369665344242	10.8670375787151	BBX	protein_coding	BBX, HMG-box containing [Source:HGNC Symbol;Acc:HGNC:14422]
ENSG00000114480	2.43993897881717	0.000727235507166182	0.00459640341031399	12.5484921342164	14.6718726921353	4.54225994239175	GBE1	protein_coding	1,4-alpha-glucan branching enzyme 1 [Source:HGNC Symbol;Acc:HGNC:4180]
ENSG00000114491	1.60850767414374	0.0484865425097195	0.152426084786302	7.37987641859035	10.0723690412723	4.75351964172331	UMPS	protein_coding	uridine monophosphate synthetase [Source:HGNC Symbol;Acc:HGNC:12563]
ENSG00000114554	2.61723961883317	8.62045831166788e-08	1.30817900785134e-06	29.1094704689509	28.3802109739587	9.31841259100476	PLXNA1	protein_coding	plexin A1 [Source:HGNC Symbol;Acc:HGNC:9099]
ENSG00000114573	1.71906889406618	3.8944684069944e-05	0.000339117458826126	29.1808173894024	32.5897332956729	17.409304151308	ATP6V1A	protein_coding	ATPase H+ transporting V1 subunit A [Source:HGNC Symbol;Acc:HGNC:851]
ENSG00000114650	1.55025608649453	1.40698084018875e-05	0.000134913206620171	37.716988290552	32.2389359705411	25.2952330838939	SCAP	protein_coding	SREBF chaperone [Source:HGNC Symbol;Acc:HGNC:30634]
ENSG00000114686	1.20340139549241	5.07168073809079e-06	5.44933982162363e-05	61.2387390121703	70.2298261362446	52.2325927576378	MRPL3	protein_coding	mitochondrial ribosomal protein L3 [Source:HGNC Symbol;Acc:HGNC:10379]
ENSG00000114739	2.71902242897723	9.5419281409096e-09	1.66175923658041e-07	32.102605353216	36.4928310353103	9.57653127967735	ACVR2B	protein_coding	activin A receptor type 2B [Source:HGNC Symbol;Acc:HGNC:174]
ENSG00000114770	2.87136803150479	9.9146152240457e-08	1.48954406499583e-06	26.1621736951251	29.581959116582	7.02232912468191	ABCC5	protein_coding	ATP binding cassette subfamily C member 5 [Source:HGNC Symbol;Acc:HGNC:56]
ENSG00000114796	2.18690642772732	0.00109370550615108	0.00655460760011063	13.360760617099	16.4451981828699	5.76344312837027	KLHL24	protein_coding	kelch like family member 24 [Source:HGNC Symbol;Acc:HGNC:25947]
ENSG00000114867	2.68830211471795	7.0992728323731e-96	2.13581623161945e-93	425.648795096355	407.764304165449	129.708099503885	EIF4G1	protein_coding	eukaryotic translation initiation factor 4 gamma 1 [Source:HGNC Symbol;Acc:HGNC:3296]
ENSG00000114933	1.73315980399124	0.0357017677713506	0.120751847487474	7.52068181645101	7.87124701344984	4.44323607381044	INO80D	protein_coding	INO80 complex subunit D [Source:HGNC Symbol;Acc:HGNC:25997]
ENSG00000114982	1.73805464604983	0.00171445401259945	0.00973195263567066	16.6970233801216	15.1008055793926	9.83122723589577	KANSL3	protein_coding	KAT8 regulatory NSL complex subunit 3 [Source:HGNC Symbol;Acc:HGNC:25473]
ENSG00000114993	1.00114941190459	0.0189905852766937	0.0726423087157445	21.8134867217942	17.4663666795586	21.4054493121982	RTKN	protein_coding	rhotekin [Source:HGNC Symbol;Acc:HGNC:10466]
ENSG00000115020	2.89219927423089	7.0849494937249e-06	7.36908229969624e-05	18.4531331990054	21.5543081767011	4.88209969005611	PIKFYVE	protein_coding	phosphoinositide kinase, FYVE-type zinc finger containing [Source:HGNC Symbol;Acc:HGNC:23785]
ENSG00000115073	1.42320200992197	0.00193495869315335	0.0108002286240294	21.8223537602718	19.3059441515658	15.9827077603458	ACTR1B	protein_coding	ARP1 actin related protein 1 homolog B [Source:HGNC Symbol;Acc:HGNC:168]
ENSG00000115084	1.37100708970583	0.0089896768987129	0.0394823984668288	16.4007950244827	21.2582290954731	12.4544887373244	SLC35F5	protein_coding	solute carrier family 35 member F5 [Source:HGNC Symbol;Acc:HGNC:23617]
ENSG00000115107	1.70316460752623	0.00254278740937073	0.0136363207149587	15.9158534913436	16.1061384797434	9.60067039405411	STEAP3	protein_coding	STEAP3 metalloreductase [Source:HGNC Symbol;Acc:HGNC:24592]
ENSG00000115112	2.05723449955706	0.000661672633826635	0.00424670318691719	15.6965508300703	16.8438473434699	7.40781622820903	TFCP2L1	protein_coding	transcription factor CP2 like 1 [Source:HGNC Symbol;Acc:HGNC:17925]
ENSG00000115170	1.69900201301217	0.0473614626630938	0.149671176913779	6.89459509440443	8.8584513028955	4.17093535741742	ACVR1	protein_coding	activin A receptor type 1 [Source:HGNC Symbol;Acc:HGNC:171]
ENSG00000115183	2.6833159667667	0.00109071590768991	0.0065432079925924	10.5456787519929	12.2229488292169	3.22471401634205	TANC1	protein_coding	tetratricopeptide repeat, ankyrin repeat and coiled-coil containing 1 [Source:HGNC Symbol;Acc:HGNC:29364]
ENSG00000115207	1.66911200297367	2.86900689920165e-07	3.99140219942112e-06	47.3446262112454	44.0467001702864	29.24106422977	GTF3C2	protein_coding	general transcription factor IIIC subunit 2 [Source:HGNC Symbol;Acc:HGNC:4665]
ENSG00000115216	1.0604576148416	0.000431350579729074	0.00292114399350573	44.6892247784789	30.2678230219943	42.0870544183917	NRBP1	protein_coding	nuclear receptor binding protein 1 [Source:HGNC Symbol;Acc:HGNC:7993]
ENSG00000115234	1.19855575286318	0.00760365380070205	0.0344123241209659	21.1021425040651	18.3666551385564	18.059286175554	SNX17	protein_coding	sorting nexin 17 [Source:HGNC Symbol;Acc:HGNC:14979]
ENSG00000115275	1.79934380831963	3.94723605207936e-09	7.35310195831625e-08	56.0736585484464	54.733982216565	31.6430032295296	MOGS	protein_coding	mannosyl-oligosaccharide glucosidase [Source:HGNC Symbol;Acc:HGNC:24862]
ENSG00000115306	2.63889463578611	3.89403084253558e-28	2.89263994809094e-26	121.739538301934	120.914565975224	38.3902085367616	SPTBN1	protein_coding	spectrin beta, non-erythrocytic 1 [Source:HGNC Symbol;Acc:HGNC:11275]
ENSG00000115368	1.9502800980059	0.000457540702690492	0.00307944340949518	17.8273944523352	22.6631899981101	9.06087890065386	WDR75	protein_coding	WD repeat domain 75 [Source:HGNC Symbol;Acc:HGNC:25725]
ENSG00000115414	3.44503441719462	1.83937502679309e-65	3.62869492990623e-63	227.980559418593	278.604832197787	41.1163335890925	FN1	protein_coding	fibronectin 1 [Source:HGNC Symbol;Acc:HGNC:3778]
ENSG00000115415	1.52942564086029	7.67870526017521e-06	7.91143314220449e-05	40.8317390116118	46.1132819713912	27.7824246013478	STAT1	protein_coding	signal transducer and activator of transcription 1 [Source:HGNC Symbol;Acc:HGNC:11362]
ENSG00000115419	1.95183004072321	0.000228322577057686	0.00165221520884678	19.6953265004669	24.2028138883647	9.99951779711327	GLS	protein_coding	glutaminase [Source:HGNC Symbol;Acc:HGNC:4331]
ENSG00000115464	3.01474291110417	1.04055562651812e-15	3.78309559199971e-14	56.5331885021761	64.5715660289934	13.7388599592134	USP34	protein_coding	ubiquitin specific peptidase 34 [Source:HGNC Symbol;Acc:HGNC:20066]
ENSG00000115484	2.16330016532346	2.18509521722038e-36	2.19128632033584e-34	201.506093424692	237.529743925321	88.3578634351964	CCT4	protein_coding	chaperonin containing TCP1 subunit 4 [Source:HGNC Symbol;Acc:HGNC:1617]
ENSG00000115504	1.43427592142958	0.00190944484672518	0.0106875624583678	21.6240270063884	22.4261941791859	15.7163525481383	EHBP1	protein_coding	EH domain binding protein 1 [Source:HGNC Symbol;Acc:HGNC:29144]
ENSG00000115524	3.05361834076347	1.04568675055416e-48	1.59288536154035e-46	186.675147462157	231.424005648902	44.1602017484367	SF3B1	protein_coding	splicing factor 3b subunit 1 [Source:HGNC Symbol;Acc:HGNC:10768]
ENSG00000115548	2.90928849723951	1.64348049183403e-06	1.9562457209427e-05	20.8939181289088	22.3820257286813	5.46275906721766	KDM3A	protein_coding	lysine demethylase 3A [Source:HGNC Symbol;Acc:HGNC:20815]
ENSG00000115568	2.3120180917155	0.000190736171809159	0.00140817122181069	16.2987302855648	14.2707217590402	6.44677092452266	ZNF142	protein_coding	zinc finger protein 142 [Source:HGNC Symbol;Acc:HGNC:12927]
ENSG00000115594	1.56146345070583	0.00163138967046158	0.00932200536293193	19.6397725578977	22.4654901001906	13.0696627113755	IL1R1	protein_coding	interleukin 1 receptor type 1 [Source:HGNC Symbol;Acc:HGNC:5993]
ENSG00000115677	1.90377437966896	4.11740539342045e-30	3.37067051050488e-28	194.794472672692	168.692798923947	102.248912567262	HDLBP	protein_coding	high density lipoprotein binding protein [Source:HGNC Symbol;Acc:HGNC:4857]
ENSG00000115694	1.11110830176795	0.0348667259306207	0.118762009580835	14.8848023990909	14.3988586921606	13.5344748055935	STK25	protein_coding	serine/threonine kinase 25 [Source:HGNC Symbol;Acc:HGNC:11404]
ENSG00000115750	1.24808332292353	0.00197101338969495	0.0109658692240356	26.610233694126	29.327045036309	22.0045976988708	TAF1B	protein_coding	TATA-box binding protein associated factor, RNA polymerase I subunit B [Source:HGNC Symbol;Acc:HGNC:11533]
ENSG00000115758	1.81703263649212	2.32132768044774e-09	4.50562214621099e-08	56.9760113852607	65.362652027136	31.7604010707833	ODC1	protein_coding	ornithine decarboxylase 1 [Source:HGNC Symbol;Acc:HGNC:8109]
ENSG00000115760	3.36902472593795	1.18020795314198e-22	6.86117029377326e-21	76.3099524080621	93.7165042180609	14.5070445821044	BIRC6	protein_coding	baculoviral IAP repeat containing 6 [Source:HGNC Symbol;Acc:HGNC:13516]
ENSG00000115762	2.32788073513416	6.85997983682959e-14	2.12765457104142e-12	65.1547838298034	79.1876110379839	25.4894017379356	PLEKHB2	protein_coding	pleckstrin homology domain containing B2 [Source:HGNC Symbol;Acc:HGNC:19236]
ENSG00000115808	2.2068243481598	1.16346819069625e-07	1.73281883748004e-06	34.795170927834	40.5819814574756	14.803823957052	STRN	protein_coding	striatin [Source:HGNC Symbol;Acc:HGNC:11424]
ENSG00000115816	1.46438089344577	0.00264023837473971	0.0140961085189076	19.6697376073783	24.1679734224009	14.000748494779	CEBPZ	protein_coding	CCAAT/enhancer binding protein zeta [Source:HGNC Symbol;Acc:HGNC:24218]
ENSG00000115825	2.21180777964893	4.64176777811058e-05	0.000399849917264014	20.4989232027049	24.0228742445354	8.69132167106864	PRKD3	protein_coding	protein kinase D3 [Source:HGNC Symbol;Acc:HGNC:9408]
ENSG00000115839	1.89204678010868	0.000537728880335903	0.00353222125871302	18.107990579951	21.6156166826212	9.58258516051415	RAB3GAP1	protein_coding	RAB3 GTPase activating protein catalytic subunit 1 [Source:HGNC Symbol;Acc:HGNC:17063]
ENSG00000115884	1.27521077103846	0.0172455587227452	0.0670976571838071	15.2385317349828	15.0757344231602	12.3663545154049	SDC1	protein_coding	syndecan 1 [Source:HGNC Symbol;Acc:HGNC:10658]
ENSG00000115970	3.38554508521465	1.42070435261615e-06	1.7199955914872e-05	18.4198477417394	20.6106325054851	3.46186936294117	THADA	protein_coding	THADA, armadillo repeat containing [Source:HGNC Symbol;Acc:HGNC:19217]
ENSG00000115977	1.88909901775522	1.33291793527364e-09	2.6645073809108e-08	55.6827095451117	62.0467397989919	29.5270563311341	AAK1	protein_coding	AP2 associated kinase 1 [Source:HGNC Symbol;Acc:HGNC:19679]
ENSG00000116005	1.67353771447295	0.000101028668540677	0.000801965037743081	27.0758868654884	31.7525917166078	16.671431851175	PCYOX1	protein_coding	prenylcysteine oxidase 1 [Source:HGNC Symbol;Acc:HGNC:20588]
ENSG00000116016	2.12591962988943	2.70167305412158e-29	2.09754409892252e-27	163.880860653881	177.758496472667	73.7459068929884	EPAS1	protein_coding	endothelial PAS domain protein 1 [Source:HGNC Symbol;Acc:HGNC:3374]
ENSG00000116017	1.57217487320183	3.2589159655343e-22	1.83260723033831e-20	183.995044525068	156.727250662726	121.537302447756	ARID3A	protein_coding	AT-rich interaction domain 3A [Source:HGNC Symbol;Acc:HGNC:3031]
ENSG00000116062	2.91508033957012	4.85583438823014e-14	1.53372994824046e-12	51.5457160621908	63.5464631087014	13.4227412007545	MSH6	protein_coding	mutS homolog 6 [Source:HGNC Symbol;Acc:HGNC:7329]
ENSG00000116106	2.96444603256864	0.0136787767427571	0.0556304154519565	5.42817279849694	6.83900491365172	1.36597185065646	EPHA4	protein_coding	EPH receptor A4 [Source:HGNC Symbol;Acc:HGNC:3388]
ENSG00000116127	1.83175673412993	0.0112562822247884	0.047562535215275	10.1462123862516	10.3064480849766	5.59842015788737	ALMS1	protein_coding	ALMS1, centrosome and basal body associated protein [Source:HGNC Symbol;Acc:HGNC:428]
ENSG00000116128	1.85374265429659	0.00062643755109176	0.00404211768892131	18.1734686841468	15.0015413458926	9.87599691070841	BCL9	protein_coding	B-cell CLL/lymphoma 9 [Source:HGNC Symbol;Acc:HGNC:1008]
ENSG00000116133	1.39375290632457	4.10337438144169e-07	5.52967607013094e-06	60.0984580339237	55.5368814409918	44.9238697701438	DHCR24	protein_coding	24-dehydrocholesterol reductase [Source:HGNC Symbol;Acc:HGNC:2859]
ENSG00000116138	2.29204617866406	0.00209711726744632	0.0115924249868852	11.1956244237861	12.346571282331	4.49002678020237	DNAJC16	protein_coding	DnaJ heat shock protein family (Hsp40) member C16 [Source:HGNC Symbol;Acc:HGNC:29157]
ENSG00000116198	1.908998745412	0.023402171266159	0.0866261854866065	7.6745340406437	6.95244816826983	4.01385236356425	CEP104	protein_coding	centrosomal protein 104 [Source:HGNC Symbol;Acc:HGNC:24866]
ENSG00000116199	1.73767656255192	0.00528331179525102	0.025513392513664	13.2152380199404	13.6455131200316	7.7831873257282	FAM20B	protein_coding	FAM20B, glycosaminoglycan xylosylkinase [Source:HGNC Symbol;Acc:HGNC:23017]
ENSG00000116260	1.70355474348857	0.000387433122084569	0.00264456618897658	21.9926221280657	23.0869599891165	13.262677122677	QSOX1	protein_coding	quiescin sulfhydryl oxidase 1 [Source:HGNC Symbol;Acc:HGNC:9756]
ENSG00000116273	2.08464885179479	6.28634256514058e-06	6.63595144113173e-05	27.1519556334831	30.1221347410596	12.572873388973	PHF13	protein_coding	PHD finger protein 13 [Source:HGNC Symbol;Acc:HGNC:22983]
ENSG00000116406	2.05915478205259	0.00222068267747268	0.0121803533913884	12.653676889593	16.228993176664	5.96382164811824	EDEM3	protein_coding	ER degradation enhancing alpha-mannosidase like protein 3 [Source:HGNC Symbol;Acc:HGNC:16787]
ENSG00000116478	1.44584437043308	2.09465267219492e-05	0.000193305600131853	40.1380699514488	45.5838775554387	28.9393800039694	HDAC1	protein_coding	histone deacetylase 1 [Source:HGNC Symbol;Acc:HGNC:4852]
ENSG00000116514	1.77835019719467	2.01760641499899e-06	2.34588170029931e-05	37.1364165501759	35.8771178093908	21.2636837264909	RNF19B	protein_coding	ring finger protein 19B [Source:HGNC Symbol;Acc:HGNC:26886]
ENSG00000116539	2.6720175630175	8.98709860389404e-08	1.35527248871254e-06	28.3834062623387	31.383089706634	8.74746754226369	ASH1L	protein_coding	ASH1 like histone lysine methyltransferase [Source:HGNC Symbol;Acc:HGNC:19088]
ENSG00000116560	1.50461752060689	2.122843472493e-22	1.20501407301796e-20	198.004546855486	158.167151117544	137.061480672861	SFPQ	protein_coding	splicing factor proline and glutamine rich [Source:HGNC Symbol;Acc:HGNC:10774]
ENSG00000116574	1.48026100120886	3.9596073877636e-08	6.35332204057962e-07	64.5855184665964	76.5280381854881	45.4681672812031	RHOU	protein_coding	ras homolog family member U [Source:HGNC Symbol;Acc:HGNC:17794]
ENSG00000116580	2.05088575152409	0.00185087280221231	0.0104081323840294	13.1737977736853	11.2196823296413	6.24465033271821	GON4L	protein_coding	gon-4 like [Source:HGNC Symbol;Acc:HGNC:25973]
ENSG00000116584	2.13389173501983	5.76480756912888e-07	7.54882418791043e-06	32.2906594242481	29.9284523880208	14.4506291561402	ARHGEF2	protein_coding	Rho/Rac guanine nucleotide exchange factor 2 [Source:HGNC Symbol;Acc:HGNC:682]
ENSG00000116641	2.88188584803433	4.88824508541672e-06	5.26164055079649e-05	19.1713835047322	22.5646464309976	5.10851452108072	DOCK7	protein_coding	dedicator of cytokinesis 7 [Source:HGNC Symbol;Acc:HGNC:19190]
ENSG00000116675	2.24923200548902	0.000403883268925778	0.0027521694554093	15.1486251955593	17.8889064533661	6.25838363012976	DNAJC6	protein_coding	DnaJ heat shock protein family (Hsp40) member C6 [Source:HGNC Symbol;Acc:HGNC:15469]
ENSG00000116679	1.55342830642259	3.45394791297315e-05	0.000303614384110437	34.1959705356174	38.4762650438792	22.883459404095	IVNS1ABP	protein_coding	influenza virus NS1A binding protein [Source:HGNC Symbol;Acc:HGNC:16951]
ENSG00000116685	1.27148056105611	0.00329082737222244	0.0170477040883878	23.3181637601108	21.8673582044174	18.9721182039959	KIAA2013	protein_coding	KIAA2013 [Source:HGNC Symbol;Acc:HGNC:28513]
ENSG00000116688	2.19193449273414	2.16665144419694e-12	5.78126019500355e-11	61.6326833023129	60.1292965744541	26.4940472688737	MFN2	protein_coding	mitofusin 2 [Source:HGNC Symbol;Acc:HGNC:16877]
ENSG00000116698	1.24722906040162	0.000148390244746744	0.00112806582772098	40.0348892626462	35.2102436189535	33.1253544908211	SMG7	protein_coding	SMG7, nonsense mediated mRNA decay factor [Source:HGNC Symbol;Acc:HGNC:16792]
ENSG00000116704	2.28691678913014	0.00753525828070833	0.0341670301997152	8.47148290459278	11.2344882994314	3.40960562851051	SLC35D1	protein_coding	solute carrier family 35 member D1 [Source:HGNC Symbol;Acc:HGNC:20800]
ENSG00000116729	1.80843335916417	8.27387577087287e-14	2.53999543435419e-12	89.5750968677839	101.932939758643	50.2307730351061	WLS	protein_coding	wntless Wnt ligand secretion mediator [Source:HGNC Symbol;Acc:HGNC:30238]
ENSG00000116731	1.29224394340588	0.0245437816352518	0.0899664539136827	13.3075226248567	12.6414199163308	10.6725521639526	PRDM2	protein_coding	PR/SET domain 2 [Source:HGNC Symbol;Acc:HGNC:9347]
ENSG00000116786	1.84042831702461	0.000463014830826779	0.00310933062174635	19.2363378522578	14.2505900760205	10.5505118455855	PLEKHM2	protein_coding	pleckstrin homology and RUN domain containing M2 [Source:HGNC Symbol;Acc:HGNC:29131]
ENSG00000116809	1.5350459693641	0.0489795357825557	0.153734933126571	7.86494551509838	6.48451381345048	5.33060004349706	ZBTB17	protein_coding	zinc finger and BTB domain containing 17 [Source:HGNC Symbol;Acc:HGNC:12936]
ENSG00000116830	2.5668685633613	0.00170651066054787	0.00969143430346065	10.21157018331	11.2566495168691	3.38503649819612	TTF2	protein_coding	transcription termination factor 2 [Source:HGNC Symbol;Acc:HGNC:12398]
ENSG00000116871	1.57979940227835	1.06700849828862e-05	0.000105249018593486	37.7204071956394	34.1902522387775	24.784754803079	MAP7D1	protein_coding	MAP7 domain containing 1 [Source:HGNC Symbol;Acc:HGNC:25514]
ENSG00000116903	1.73027729545812	0.0439603929263602	0.141752242356864	6.93465083932472	9.25233935977033	4.10520164309702	EXOC8	protein_coding	exocyst complex component 8 [Source:HGNC Symbol;Acc:HGNC:24659]
ENSG00000116906	1.54274776838393	0.0213091116885446	0.0797865121530635	10.6782603049125	9.95537418441957	7.19883817613803	GNPAT	protein_coding	glyceronephosphate O-acyltransferase [Source:HGNC Symbol;Acc:HGNC:4416]
ENSG00000116962	2.09613152433964	6.34212055723646e-17	2.60481497562401e-15	92.3370518733481	102.308023361666	42.4182553636732	NID1	protein_coding	nidogen 1 [Source:HGNC Symbol;Acc:HGNC:7821]
ENSG00000116984	2.52362627348737	9.81625235239908e-06	9.78697438349383e-05	20.6711739436359	23.6160855383732	7.06078840574065	MTR	protein_coding	5-methyltetrahydrofolate-homocysteine methyltransferase [Source:HGNC Symbol;Acc:HGNC:7468]
ENSG00000117000	2.30036195474161	5.12682548782224e-05	0.000438806670842481	19.3197640386259	23.9078111127472	7.70369588888641	RLF	protein_coding	rearranged L-myc fusion [Source:HGNC Symbol;Acc:HGNC:10025]
ENSG00000117020	1.39492042559262	0.0490136725579446	0.153761870584542	9.07018249025417	10.8596554804064	6.77451793755268	AKT3	protein_coding	AKT serine/threonine kinase 3 [Source:HGNC Symbol;Acc:HGNC:393]
ENSG00000117036	1.59031345163598	0.0145254437361388	0.0582858252486478	11.5106756699183	12.5846894744582	7.50834167448013	ETV3	protein_coding	ETS variant 3 [Source:HGNC Symbol;Acc:HGNC:3492]
ENSG00000117114	2.67641888523672	5.06043057214643e-10	1.06463673960158e-08	38.3186225400883	46.6358055168084	11.7734240110868	ADGRL2	protein_coding	adhesion G protein-coupled receptor L2 [Source:HGNC Symbol;Acc:HGNC:18582]
ENSG00000117139	3.14294456925327	4.16167021606957e-53	7.05373794087059e-51	198.798910214049	232.702774971178	44.2047227372229	KDM5B	protein_coding	lysine demethylase 5B [Source:HGNC Symbol;Acc:HGNC:18039]
ENSG00000117143	1.39489016106203	0.01829126450499	0.0703699095438139	13.0337593983034	13.2751561940643	9.73511715288379	UAP1	protein_coding	UDP-N-acetylglucosamine pyrophosphorylase 1 [Source:HGNC Symbol;Acc:HGNC:12457]
ENSG00000117153	1.50039018608206	0.000113857758232339	0.00089553219775684	31.2499025974071	37.8946716415455	21.6950911170894	KLHL12	protein_coding	kelch like family member 12 [Source:HGNC Symbol;Acc:HGNC:19360]
ENSG00000117298	1.77013798354372	0.000137290937304628	0.00105300136362262	24.0679576198332	20.3743717545951	13.8595736359469	ECE1	protein_coding	endothelin converting enzyme 1 [Source:HGNC Symbol;Acc:HGNC:3146]
ENSG00000117335	1.63220135790225	0.0332422897520562	0.114460004256436	8.41462193973874	10.5082168682212	5.33173188773519	CD46	protein_coding	CD46 molecule [Source:HGNC Symbol;Acc:HGNC:6953]
ENSG00000117360	1.12719071148569	0.00258747053847023	0.0138327945179701	29.6562547801503	20.2790396681471	26.6669502535466	PRPF3	protein_coding	pre-mRNA processing factor 3 [Source:HGNC Symbol;Acc:HGNC:17348]
ENSG00000117385	1.69008568446822	0.0355842510997762	0.120489836166209	7.80165550274179	6.89126686613276	4.74892755710692	P3H1	protein_coding	prolyl 3-hydroxylase 1 [Source:HGNC Symbol;Acc:HGNC:19316]
ENSG00000117399	1.26857211000395	1.78576638048156e-08	3.02674825672044e-07	85.8991336043218	69.0083086328146	70.0302679962728	CDC20	protein_coding	cell division cycle 20 [Source:HGNC Symbol;Acc:HGNC:1723]
ENSG00000117523	1.19789889053238	6.99397894351392e-09	1.24689692749995e-07	99.3993825506193	95.9310123127515	85.1050733717706	PRRC2C	protein_coding	proline rich coiled-coil 2C [Source:HGNC Symbol;Acc:HGNC:24903]
ENSG00000117528	2.03145262470482	0.000902717253253128	0.00554532895643091	15.1606362475844	18.8537663523634	7.28390905350829	ABCD3	protein_coding	ATP binding cassette subfamily D member 3 [Source:HGNC Symbol;Acc:HGNC:67]
ENSG00000117593	1.60340681258854	0.000476681986739159	0.00319576101861785	23.2415633834573	25.8654730082527	15.0233593021616	DARS2	protein_coding	aspartyl-tRNA synthetase 2, mitochondrial [Source:HGNC Symbol;Acc:HGNC:25538]
ENSG00000117595	2.10748272121122	0.0024072476220016	0.0129963292432334	12.0900628845747	13.8671288420978	5.51046574479814	IRF6	protein_coding	interferon regulatory factor 6 [Source:HGNC Symbol;Acc:HGNC:6121]
ENSG00000117597	1.78967583943154	0.0402671049971607	0.132796476167671	6.8589493466198	7.38022175538814	3.89660826225144	DIEXF	protein_coding	digestive organ expansion factor homolog (zebrafish) [Source:HGNC Symbol;Acc:HGNC:28440]
ENSG00000117676	1.68277451619142	0.00326808669086318	0.0169810687555473	15.3749135660631	12.5231673577755	9.40637609796056	RPS6KA1	protein_coding	ribosomal protein S6 kinase A1 [Source:HGNC Symbol;Acc:HGNC:10430]
ENSG00000117713	2.06453343068284	1.53219876838732e-16	6.14615999292434e-15	91.8042017094905	80.3500303845949	43.1073504764915	ARID1A	protein_coding	AT-rich interaction domain 1A [Source:HGNC Symbol;Acc:HGNC:11110]
ENSG00000117724	2.79576879085773	9.03836721743933e-23	5.3057420046178e-21	91.3420071066656	110.450080245489	25.8366109139781	CENPF	protein_coding	centromere protein F [Source:HGNC Symbol;Acc:HGNC:1857]
ENSG00000117868	1.93043605786961	1.53748871961425e-06	1.84284255496394e-05	33.9900281944673	38.1038994492654	17.5148986386956	ESYT2	protein_coding	extended synaptotagmin 2 [Source:HGNC Symbol;Acc:HGNC:22211]
ENSG00000118007	1.64546291531904	0.0108618363496863	0.0461062922864638	11.9037776868329	12.8922097204984	7.47354019844617	STAG1	protein_coding	stromal antigen 1 [Source:HGNC Symbol;Acc:HGNC:11354]
ENSG00000118046	1.64367667723471	0.00816715741563025	0.0365230666442566	12.8570065589416	9.47976369579836	8.0820055450244	STK11	protein_coding	serine/threonine kinase 11 [Source:HGNC Symbol;Acc:HGNC:11389]
ENSG00000118058	2.57605339491384	2.39048124979136e-06	2.73711240342429e-05	22.9983797947767	26.6621178097046	7.57535798608257	KMT2A	protein_coding	lysine methyltransferase 2A [Source:HGNC Symbol;Acc:HGNC:7132]
ENSG00000118193	1.89782675652071	8.57039728918377e-06	8.68880884397957e-05	29.8142318708234	34.4642158489189	15.7143385762127	KIF14	protein_coding	kinesin family member 14 [Source:HGNC Symbol;Acc:HGNC:19181]
ENSG00000118200	2.01297530026679	4.42735162380624e-12	1.14577955786848e-10	66.7311112431819	72.2514682184539	32.4741410545087	CAMSAP2	protein_coding	calmodulin regulated spectrin associated protein family member 2 [Source:HGNC Symbol;Acc:HGNC:29188]
ENSG00000118246	2.38769804371991	0.000369474585264718	0.00253926736669081	14.291012791903	17.3636027933722	5.36376247784652	FASTKD2	protein_coding	FAST kinase domains 2 [Source:HGNC Symbol;Acc:HGNC:29160]
ENSG00000118257	2.54734234246117	0.0279801460684605	0.0998555983949744	5.05390524693626	4.99890579024028	1.69814942590782	NRP2	protein_coding	neuropilin 2 [Source:HGNC Symbol;Acc:HGNC:8005]
ENSG00000118412	1.44253997973076	0.0499969673039817	0.156316836720217	8.54822921738697	10.1297525673815	6.17737003187299	CASP8AP2	protein_coding	caspase 8 associated protein 2 [Source:HGNC Symbol;Acc:HGNC:1510]
ENSG00000118482	1.3796605957377	0.00239039976155039	0.0129169603639413	21.9511642807775	23.5154069528602	16.5696600549687	PHF3	protein_coding	PHD finger protein 3 [Source:HGNC Symbol;Acc:HGNC:8921]
ENSG00000118503	2.52773259339328	0.004952958158973	0.0241702751358804	8.33564070054922	8.16109717603426	2.83916685637188	TNFAIP3	protein_coding	TNF alpha induced protein 3 [Source:HGNC Symbol;Acc:HGNC:11896]
ENSG00000118689	1.9315758346078	2.44621708208901e-05	0.000222676069333276	26.1793696458986	28.3566561713183	13.4794503008021	FOXO3	protein_coding	forkhead box O3 [Source:HGNC Symbol;Acc:HGNC:3821]
ENSG00000118705	1.66887464501413	4.20145538041507e-29	3.24104577230224e-27	225.362641427511	237.615916576975	139.211739050751	RPN2	protein_coding	ribophorin II [Source:HGNC Symbol;Acc:HGNC:10382]
ENSG00000118707	1.52880802768899	0.00868759114490915	0.0384503390356148	14.0560038166313	7.80813409667227	9.56797548947806	TGIF2	protein_coding	TGFB induced factor homeobox 2 [Source:HGNC Symbol;Acc:HGNC:15764]
ENSG00000118762	1.87969926394928	0.0384647091430247	0.127903926451274	6.53332986709639	7.23968624941007	3.48709666552212	PKD2	protein_coding	polycystin 2, transient receptor potential cation channel [Source:HGNC Symbol;Acc:HGNC:9009]
ENSG00000118777	1.50768022201254	0.00190260769383755	0.0106542489472504	20.0877280307512	21.5255197412731	13.8755149836127	ABCG2	protein_coding	ATP binding cassette subfamily G member 2 (Junior blood group) [Source:HGNC Symbol;Acc:HGNC:74]
ENSG00000118855	1.30298444821764	0.0431589414807069	0.139804764947194	10.6260716616776	13.1433444587312	8.45883588991861	MFSD1	protein_coding	major facilitator superfamily domain containing 1 [Source:HGNC Symbol;Acc:HGNC:25874]
ENSG00000118873	2.81665794278579	4.36388009905693e-06	4.76542042759084e-05	19.8252465251898	23.2529527662329	5.52707464317233	RAB3GAP2	protein_coding	RAB3 GTPase activating non-catalytic protein subunit 2 [Source:HGNC Symbol;Acc:HGNC:17168]
ENSG00000118898	2.16236995891669	0.000116613432546467	0.00091481489391407	18.868297814314	18.2262358181979	8.27884525010588	PPL	protein_coding	periplakin [Source:HGNC Symbol;Acc:HGNC:9273]
ENSG00000118900	2.18465568636913	2.46070158267699e-05	0.00022382526716504	22.3274742932803	19.2621858806947	9.64646000132314	UBN1	protein_coding	ubinuclein 1 [Source:HGNC Symbol;Acc:HGNC:12506]
ENSG00000119041	2.16810828802515	1.35193052900761e-05	0.00013046617470792	23.9852762238988	26.2117870814674	10.4822462368418	GTF3C3	protein_coding	general transcription factor IIIC subunit 3 [Source:HGNC Symbol;Acc:HGNC:4666]
ENSG00000119121	2.98793783904028	0.00537043220411518	0.0258821710630045	6.86765017720946	6.937644503637	1.70029591714716	TRPM6	protein_coding	transient receptor potential cation channel subfamily M member 6 [Source:HGNC Symbol;Acc:HGNC:17995]
ENSG00000119139	2.89730377293939	1.4721685585482e-76	3.22110480610345e-74	313.058445395342	330.598860704668	82.5325652084266	TJP2	protein_coding	tight junction protein 2 [Source:HGNC Symbol;Acc:HGNC:11828]
ENSG00000119203	1.74808345913819	9.38756320699346e-06	9.42987776568942e-05	33.0701790675329	34.7835163227912	19.3368733181173	CPSF3	protein_coding	cleavage and polyadenylation specific factor 3 [Source:HGNC Symbol;Acc:HGNC:2326]
ENSG00000119231	2.02300801647689	0.00152360799523894	0.00878538505735764	13.9044806302757	13.8219752955539	6.71960800272647	SENP5	protein_coding	SUMO1/sentrin specific peptidase 5 [Source:HGNC Symbol;Acc:HGNC:28407]
ENSG00000119285	3.31681734204893	2.52911901529854e-13	7.40521124820017e-12	43.1501608743235	54.5520028459947	8.50542796484969	HEATR1	protein_coding	HEAT repeat containing 1 [Source:HGNC Symbol;Acc:HGNC:25517]
ENSG00000119321	1.56717351438274	0.0144931257443422	0.0581949533558273	11.7661505043748	9.74562573672657	7.79908088865043	FKBP15	protein_coding	FK506 binding protein 15 [Source:HGNC Symbol;Acc:HGNC:23397]
ENSG00000119326	1.14376718771137	0.00136856410458727	0.00797158781926581	32.7022955441145	35.0333582732808	29.0700158924763	CTNNAL1	protein_coding	catenin alpha like 1 [Source:HGNC Symbol;Acc:HGNC:2512]
ENSG00000119333	1.13633400514359	1.75689142791642e-05	0.00016440459909445	59.448331554211	51.8379633715949	53.1183176167533	WDR34	protein_coding	WD repeat domain 34 [Source:HGNC Symbol;Acc:HGNC:28296]
ENSG00000119392	1.56068014199832	0.000180489989954699	0.00133992383659152	27.7736837951491	23.56414175181	18.4925674738728	GLE1	protein_coding	GLE1, RNA export mediator [Source:HGNC Symbol;Acc:HGNC:4315]
ENSG00000119396	1.42635538552226	0.000227680599479079	0.0016485609711981	30.7507011549153	35.1359891694803	22.4726624642497	RAB14	protein_coding	RAB14, member RAS oncogene family [Source:HGNC Symbol;Acc:HGNC:16524]
ENSG00000119401	1.88810116045978	0.0119731358271408	0.0500120501714031	9.57194500840446	12.5120483143199	5.07925915882669	TRIM32	protein_coding	tripartite motif containing 32 [Source:HGNC Symbol;Acc:HGNC:16380]
ENSG00000119402	1.76029977855756	0.00466834594287098	0.0230052723491029	13.3525039962703	15.9058215974262	7.741675144756	FBXW2	protein_coding	F-box and WD repeat domain containing 2 [Source:HGNC Symbol;Acc:HGNC:13608]
ENSG00000119408	1.7748875675341	3.46961100334025e-12	9.09657926235219e-11	79.8218742977568	81.1831317813913	45.8144825828564	NEK6	protein_coding	NIMA related kinase 6 [Source:HGNC Symbol;Acc:HGNC:7749]
ENSG00000119509	1.66083139827377	0.0347928759743282	0.118644791576952	8.06693030772457	7.2511751603804	5.01098956080098	INVS	protein_coding	inversin [Source:HGNC Symbol;Acc:HGNC:17870]
ENSG00000119522	1.40516770425744	0.00421015297022746	0.0210928313254443	18.9610794386374	15.0192911787504	14.0617927066731	DENND1A	protein_coding	DENN domain containing 1A [Source:HGNC Symbol;Acc:HGNC:29324]
ENSG00000119541	1.6328578266307	0.0351235296571083	0.119265393875181	8.23521080720529	10.0188659369978	5.21567831784953	VPS4B	protein_coding	vacuolar protein sorting 4 homolog B [Source:HGNC Symbol;Acc:HGNC:10895]
ENSG00000119596	1.37501336463121	0.000103800410706839	0.000821258476295928	36.0434038362898	36.6623714114162	27.2948550440018	YLPM1	protein_coding	YLP motif containing 1 [Source:HGNC Symbol;Acc:HGNC:17798]
ENSG00000119630	1.01353360505879	1.25839690857274e-05	0.000122223958012626	74.0817670137091	72.1969500532886	72.0746558886817	PGF	protein_coding	placental growth factor [Source:HGNC Symbol;Acc:HGNC:8893]
ENSG00000119638	2.78636379676855	5.83680131905679e-11	1.34045929529636e-09	40.7376939775551	47.5180498726182	11.5982541576586	NEK9	protein_coding	NIMA related kinase 9 [Source:HGNC Symbol;Acc:HGNC:18591]
ENSG00000119669	1.81846666343976	4.30815119293164e-09	7.963792850344e-08	54.9940999349325	56.5457834071442	30.6251587322035	IRF2BPL	protein_coding	interferon regulatory factor 2 binding protein like [Source:HGNC Symbol;Acc:HGNC:14282]
ENSG00000119682	2.49827799618571	1.39830007321597e-06	1.69457634250564e-05	24.9044969713886	24.8069786290138	8.65757816806095	AREL1	protein_coding	apoptosis resistant E3 ubiquitin protein ligase 1 [Source:HGNC Symbol;Acc:HGNC:20363]
ENSG00000119685	1.56736215622	0.0122283227512817	0.0508661030034302	12.3553176901537	11.9836506814909	8.18853397638557	TTLL5	protein_coding	tubulin tyrosine ligase like 5 [Source:HGNC Symbol;Acc:HGNC:19963]
ENSG00000119686	1.16312095841703	0.0130056495261657	0.0533981529846051	19.1634646321956	17.9375093607066	16.8079595444098	FLVCR2	protein_coding	feline leukemia virus subgroup C cellular receptor family member 2 [Source:HGNC Symbol;Acc:HGNC:20105]
ENSG00000119689	1.45106960625885	1.37578605486256e-06	1.67234438224405e-05	51.4175770794835	52.6174024701265	36.9378311857463	DLST	protein_coding	dihydrolipoamide S-succinyltransferase [Source:HGNC Symbol;Acc:HGNC:2911]
ENSG00000119737	2.34673234358281	0.0331951720350486	0.114461518701941	5.21721816337281	6.4728300047776	2.01454712957256	GPR75	protein_coding	G protein-coupled receptor 75 [Source:HGNC Symbol;Acc:HGNC:4526]
ENSG00000119772	2.39073420739085	0.000120412089402688	0.000939714062173766	16.6392206277324	9.78997654653763	6.23197258058325	DNMT3A	protein_coding	DNA methyltransferase 3 alpha [Source:HGNC Symbol;Acc:HGNC:2978]
ENSG00000119787	1.71527628505694	0.00101883972907546	0.00616116447220811	18.6698790065418	23.6975993898761	11.1677877775215	ATL2	protein_coding	atlastin GTPase 2 [Source:HGNC Symbol;Acc:HGNC:24047]
ENSG00000119912	2.33952885823266	0.00535213445857373	0.0258146637573051	8.95451391687381	10.8871745103329	3.4749528429787	IDE	protein_coding	insulin degrading enzyme [Source:HGNC Symbol;Acc:HGNC:5381]
ENSG00000119927	3.01112800631427	1.80850724213011e-07	2.60329858275045e-06	23.9478931056849	28.9860053423803	5.83448760979778	GPAM	protein_coding	glycerol-3-phosphate acyltransferase, mitochondrial [Source:HGNC Symbol;Acc:HGNC:24865]
ENSG00000119969	1.14809989411801	0.00943516909011394	0.0411536153789167	21.3746324266284	24.2585106856413	18.9435518287309	HELLS	protein_coding	helicase, lymphoid specific [Source:HGNC Symbol;Acc:HGNC:4861]
ENSG00000120008	2.71072449803672	9.01597566964467e-06	9.07935156556518e-05	19.2753617395037	22.5582176084952	5.78320270567818	WDR11	protein_coding	WD repeat domain 11 [Source:HGNC Symbol;Acc:HGNC:13831]
ENSG00000120029	1.76663716145684	0.0349371527932845	0.118900932328729	7.38416571528968	6.45868689478901	4.26251498853917	C10orf76	protein_coding	chromosome 10 open reading frame 76 [Source:HGNC Symbol;Acc:HGNC:25788]
ENSG00000120063	1.48168460880161	0.000493561705310418	0.00328877162885137	25.9537972453004	31.6014028880141	18.2534372765949	GNA13	protein_coding	G protein subunit alpha 13 [Source:HGNC Symbol;Acc:HGNC:4381]
ENSG00000120071	1.6568099592767	0.00545500785332692	0.0261953569461038	14.0300300345515	13.0239460239065	8.73945534251052	KANSL1	protein_coding	KAT8 regulatory NSL complex subunit 1 [Source:HGNC Symbol;Acc:HGNC:24565]
ENSG00000120137	1.91931111984813	8.16622774112846e-05	0.000663554251429709	23.0122685134096	26.5511716215392	11.9499056515974	PANK3	protein_coding	pantothenate kinase 3 [Source:HGNC Symbol;Acc:HGNC:19365]
ENSG00000120158	1.42756744708717	0.00337397681470376	0.0173811802175279	19.4235215542698	18.1081514191763	14.1828206522229	RCL1	protein_coding	RNA terminal phosphate cyclase like 1 [Source:HGNC Symbol;Acc:HGNC:17687]
ENSG00000120254	2.46590832336025	1.96568562527654e-08	3.30840011392698e-07	34.2283898031575	33.0825551298566	12.1688449897166	MTHFD1L	protein_coding	methylenetetrahydrofolate dehydrogenase (NADP+ dependent) 1 like [Source:HGNC Symbol;Acc:HGNC:21055]
ENSG00000120278	2.51274513663674	0.00477347304344898	0.0234083026099694	8.46264451263515	9.1950821306311	2.91252526949016	PLEKHG1	protein_coding	pleckstrin homology and RhoGEF domain containing G1 [Source:HGNC Symbol;Acc:HGNC:20884]
ENSG00000120322	2.21405438540927	0.0497842621705588	0.155894824605908	4.74998273549074	4.67744649980279	2.01080756624998	PCDHB8	protein_coding	protocadherin beta 8 [Source:HGNC Symbol;Acc:HGNC:8693]
ENSG00000120438	1.59738302496077	7.72075344477416e-16	2.89444071509072e-14	124.314230556384	135.129068166966	80.6930075925622	TCP1	protein_coding	t-complex 1 [Source:HGNC Symbol;Acc:HGNC:11655]
ENSG00000120451	2.06309370648822	0.000178754954727262	0.00133197345212871	18.9416247103208	20.4436436570175	8.90306204206633	SNX19	protein_coding	sorting nexin 19 [Source:HGNC Symbol;Acc:HGNC:21532]
ENSG00000120549	1.68246021231679	7.90607809794416e-21	3.93147701779587e-19	155.722783471802	129.167282216427	95.2919971643224	KIAA1217	protein_coding	KIAA1217 [Source:HGNC Symbol;Acc:HGNC:25428]
ENSG00000120690	1.03931089595876	0.0332337970326814	0.114463512733626	16.899856885605	15.0294538529328	16.1508184016286	ELF1	protein_coding	E74 like ETS transcription factor 1 [Source:HGNC Symbol;Acc:HGNC:3316]
ENSG00000120694	1.80005192583663	0.00013539441087105	0.0010411094826979	23.5596446295825	25.7741083025916	13.2884514349244	HSPH1	protein_coding	heat shock protein family H (Hsp110) member 1 [Source:HGNC Symbol;Acc:HGNC:16969]
ENSG00000120705	1.40938497215226	7.08409087051695e-09	1.25923116005614e-07	77.2152069372594	86.7666655002841	57.0966922547638	ETF1	protein_coding	eukaryotic translation termination factor 1 [Source:HGNC Symbol;Acc:HGNC:3477]
ENSG00000120725	1.04315720080522	0.0493969687414376	0.154843220066283	14.3085322934335	13.4303649085089	13.6379389506286	SIL1	protein_coding	SIL1 nucleotide exchange factor [Source:HGNC Symbol;Acc:HGNC:24624]
ENSG00000120733	2.85600026273497	2.97554331055109e-23	1.7993813165413e-21	91.4146376824588	101.453273456653	24.7998616028326	KDM3B	protein_coding	lysine demethylase 3B [Source:HGNC Symbol;Acc:HGNC:1337]
ENSG00000120800	3.40800235718866	1.25776044232463e-10	2.77214087233234e-09	32.5961629889934	38.8584963610914	6.03157604293257	UTP20	protein_coding	UTP20, small subunit processome component [Source:HGNC Symbol;Acc:HGNC:17897]
ENSG00000120868	2.50253648003323	0.00524022928435506	0.0253868434814528	8.32158100718966	10.1978037566411	2.88431415380564	APAF1	protein_coding	apoptotic peptidase activating factor 1 [Source:HGNC Symbol;Acc:HGNC:576]
ENSG00000120889	1.5805510934557	0.000177345568802169	0.0013231100898731	27.3311549867105	29.7647139510576	17.9489876090522	TNFRSF10B	protein_coding	TNF receptor superfamily member 10b [Source:HGNC Symbol;Acc:HGNC:11905]
ENSG00000120899	2.30081165940774	0.000234902474953471	0.00169473404291971	15.9333852914732	14.3817805891276	6.35140776848818	PTK2B	protein_coding	protein tyrosine kinase 2 beta [Source:HGNC Symbol;Acc:HGNC:9612]
ENSG00000121039	1.81360167867702	0.0165887913166651	0.0650259005552925	9.18871967127134	10.8181002865364	5.13430611598172	RDH10	protein_coding	retinol dehydrogenase 10 [Source:HGNC Symbol;Acc:HGNC:19975]
ENSG00000121057	1.30227191262536	0.00325711182256364	0.0169386705586564	22.515848354109	21.0725737611779	17.9324929355896	AKAP1	protein_coding	A-kinase anchoring protein 1 [Source:HGNC Symbol;Acc:HGNC:367]
ENSG00000121064	1.35884318104773	0.00651801923747547	0.0303317260262103	18.0293780060507	20.0984371415082	13.8071311157336	SCPEP1	protein_coding	serine carboxypeptidase 1 [Source:HGNC Symbol;Acc:HGNC:29507]
ENSG00000121152	1.20128708933539	0.00275424109789351	0.0146462825329432	26.4531558846436	20.852511295879	22.5958823858385	NCAPH	protein_coding	non-SMC condensin I complex subunit H [Source:HGNC Symbol;Acc:HGNC:1112]
ENSG00000121210	3.06516198631159	0.00921099018543067	0.0403219555807467	5.86508081351856	6.50250413077119	1.37639650990192	TMEM131L	protein_coding	transmembrane 131 like [Source:HGNC Symbol;Acc:HGNC:29146]
ENSG00000121316	1.671098535755	3.48375703955679e-07	4.78579134863314e-06	46.5919352104935	55.7100950122655	28.7365896247165	PLBD1	protein_coding	phospholipase B domain containing 1 [Source:HGNC Symbol;Acc:HGNC:26215]
ENSG00000121390	1.19640943327472	0.000113944271780678	0.000895627280606583	44.2267656977456	37.8769466627721	37.9057693535742	PSPC1	protein_coding	paraspeckle component 1 [Source:HGNC Symbol;Acc:HGNC:20320]
ENSG00000121671	1.87127022030621	0.0275138062917007	0.0986300699774579	7.45359497682509	6.35119499755176	4.00158996358773	CRY2	protein_coding	cryptochrome circadian regulator 2 [Source:HGNC Symbol;Acc:HGNC:2385]
ENSG00000121691	1.59085005512154	0.00116508891303956	0.00692721342861564	20.3105138526912	21.6792004069658	13.2434942576476	CAT	protein_coding	catalase [Source:HGNC Symbol;Acc:HGNC:1516]
ENSG00000121741	2.63826266014299	1.58058621712412e-05	0.000150124503053446	18.7651651712127	21.8933956043948	5.92013289583465	ZMYM2	protein_coding	zinc finger MYM-type containing 2 [Source:HGNC Symbol;Acc:HGNC:12989]
ENSG00000121774	1.17471623745876	1.10387045613946e-06	1.37515290571245e-05	72.5806665540029	73.8142094124801	63.1497142967676	KHDRBS1	protein_coding	KH RNA binding domain containing, signal transduction associated 1 [Source:HGNC Symbol;Acc:HGNC:18116]
ENSG00000121892	2.38713323410182	1.00252706747037e-09	2.04481537795567e-08	42.0694419981642	50.3998573741567	15.7958611013434	PDS5A	protein_coding	PDS5 cohesin associated factor A [Source:HGNC Symbol;Acc:HGNC:29088]
ENSG00000121957	1.9782048089017	0.0171821217750636	0.0669157454501992	8.08871556261877	9.11752053679825	4.03232789714728	GPSM2	protein_coding	G protein signaling modulator 2 [Source:HGNC Symbol;Acc:HGNC:29501]
ENSG00000121989	2.34015424080818	0.0350972811319356	0.119243557634589	5.1247166555275	5.16990175835501	1.98787237752879	ACVR2A	protein_coding	activin A receptor type 2A [Source:HGNC Symbol;Acc:HGNC:173]
ENSG00000122126	2.14936388683288	0.000497752970289747	0.00330754237684529	15.5251813037079	17.8121949279089	6.87367415556386	OCRL	protein_coding	OCRL, inositol polyphosphate-5-phosphatase [Source:HGNC Symbol;Acc:HGNC:8108]
ENSG00000122218	3.15202625229954	2.35767049457368e-42	2.89512313588772e-40	156.753807360427	188.487890648624	34.6368916204728	COPA	protein_coding	coatomer protein complex subunit alpha [Source:HGNC Symbol;Acc:HGNC:2230]
ENSG00000122257	1.20348429274008	0.0133770640277045	0.0547177391262393	18.0052720805052	15.6228672361533	15.3564234314847	RBBP6	protein_coding	RB binding protein 6, ubiquitin ligase [Source:HGNC Symbol;Acc:HGNC:9889]
ENSG00000122299	1.93584284373802	0.000154362693928573	0.00117051081205825	20.9900789072117	25.3021157273881	10.7756275009279	ZC3H7A	protein_coding	zinc finger CCCH-type containing 7A [Source:HGNC Symbol;Acc:HGNC:30959]
ENSG00000122359	1.46309239328377	0.000722479781322088	0.00457595878338421	24.9014201510189	21.6907182069647	17.7404520017707	ANXA11	protein_coding	annexin A11 [Source:HGNC Symbol;Acc:HGNC:535]
ENSG00000122512	1.38285382015443	0.0112581750669298	0.0475538359969932	15.2368002504672	16.1197272623358	11.475947592575	PMS2	protein_coding	PMS1 homolog 2, mismatch repair system component [Source:HGNC Symbol;Acc:HGNC:9122]
ENSG00000122557	1.56464623854876	0.00339176055873756	0.0174578471188399	16.9371531000111	16.4202802378313	11.2463145059587	HERPUD2	protein_coding	HERPUD family member 2 [Source:HGNC Symbol;Acc:HGNC:21915]
ENSG00000122642	1.41297061568739	0.00448698003492538	0.0222390106014382	18.5379821028709	19.1718038666776	13.6738616627002	FKBP9	protein_coding	FK506 binding protein 9 [Source:HGNC Symbol;Acc:HGNC:3725]
ENSG00000122692	1.37311437311754	0.0135665366762351	0.0553047772228366	14.6095040892159	15.882154497822	11.0780194208702	SMU1	protein_coding	SMU1, DNA replication regulator and spliceosomal factor [Source:HGNC Symbol;Acc:HGNC:18247]
ENSG00000122729	2.16098625876007	0.00302977151820404	0.0158799087326078	11.1794076482872	13.8499141878278	4.90989687120448	ACO1	protein_coding	aconitase 1 [Source:HGNC Symbol;Acc:HGNC:117]
ENSG00000122778	2.31974938482328	0.00353074336676921	0.0180881079930611	9.92519450526308	10.6982875755513	3.9048121036631	KIAA1549	protein_coding	KIAA1549 [Source:HGNC Symbol;Acc:HGNC:22219]
ENSG00000122882	1.32947957960524	0.0336854117910674	0.115720880814646	11.362523691961	10.3451388639407	8.88048799129252	ECD	protein_coding	ecdysoneless cell cycle regulator [Source:HGNC Symbol;Acc:HGNC:17029]
ENSG00000122884	1.23459779457411	0.0220208939023726	0.0820685776466867	14.8231819206831	17.9231843486721	12.3727355761859	P4HA1	protein_coding	prolyl 4-hydroxylase subunit alpha 1 [Source:HGNC Symbol;Acc:HGNC:8546]
ENSG00000122965	1.65205058124968	0.00475568372405222	0.0233400888806054	14.5401844532001	10.517250923638	9.08716467403632	RBM19	protein_coding	RNA binding motif protein 19 [Source:HGNC Symbol;Acc:HGNC:29098]
ENSG00000122966	2.62725713460853	7.93114349686249e-07	1.02078482183148e-05	24.6527315150408	25.1427968433167	7.83713095634156	CIT	protein_coding	citron rho-interacting serine/threonine kinase [Source:HGNC Symbol;Acc:HGNC:1985]
ENSG00000123064	1.78360983873218	1.13157432946793e-06	1.40530087521332e-05	38.8064960872951	35.0685516012266	22.1390831221094	DDX54	protein_coding	DEAD-box helicase 54 [Source:HGNC Symbol;Acc:HGNC:20084]
ENSG00000123066	2.55982649468085	1.17591647639247e-07	1.74703442924778e-06	29.2047504864167	27.878097754875	9.72846236609482	MED13L	protein_coding	mediator complex subunit 13 like [Source:HGNC Symbol;Acc:HGNC:22962]
ENSG00000123104	3.18090594960284	0.000254764552814098	0.00182598965370152	11.182147279762	14.0211543417826	2.42187857612554	ITPR2	protein_coding	inositol 1,4,5-trisphosphate receptor type 2 [Source:HGNC Symbol;Acc:HGNC:6181]
ENSG00000123124	1.54107906156783	0.0147948761708797	0.0592090255538296	11.9851366234577	12.991243319448	8.08923081367726	WWP1	protein_coding	WW domain containing E3 ubiquitin protein ligase 1 [Source:HGNC Symbol;Acc:HGNC:17004]
ENSG00000123143	1.40473794701838	0.035185170534562	0.119373651596538	10.2742430655851	8.55561669193173	7.62178755734927	PKN1	protein_coding	protein kinase N1 [Source:HGNC Symbol;Acc:HGNC:9405]
ENSG00000123146	1.39262826474038	0.0263091378361456	0.0951334629567838	11.5818240053013	9.80670292442779	8.66421742807771	ADGRE5	protein_coding	adhesion G protein-coupled receptor E5 [Source:HGNC Symbol;Acc:HGNC:1711]
ENSG00000123191	2.77159739749598	9.12394869789587e-08	1.3741877175279e-06	27.278939848817	30.5114267625024	7.84637024535741	ATP7B	protein_coding	ATPase copper transporting beta [Source:HGNC Symbol;Acc:HGNC:870]
ENSG00000123213	1.45578915492003	0.0119771008330619	0.050011253096831	13.8592131668638	16.7818263199724	9.92379154968123	NLN	protein_coding	neurolysin [Source:HGNC Symbol;Acc:HGNC:16058]
ENSG00000123243	2.11174352070002	1.9821103072227e-06	2.30907216235411e-05	29.6072146720163	31.2736948610961	13.4547202198219	ITIH5	protein_coding	inter-alpha-trypsin inhibitor heavy chain family member 5 [Source:HGNC Symbol;Acc:HGNC:21449]
ENSG00000123384	3.67353155381728	1.12590639979368e-114	5.21121446735273e-112	385.000344518307	437.284268823129	59.2643044975201	LRP1	protein_coding	LDL receptor related protein 1 [Source:HGNC Symbol;Acc:HGNC:6692]
ENSG00000123473	1.85778281826197	0.00413776114953526	0.0207907380682703	12.7387876911017	14.6242599438085	6.90327234750558	STIL	protein_coding	STIL, centriolar assembly protein [Source:HGNC Symbol;Acc:HGNC:10879]
ENSG00000123505	1.15237046623644	0.00888636222401196	0.0390999937856526	21.5852516409885	25.6389546764584	19.0736716128942	AMD1	protein_coding	adenosylmethionine decarboxylase 1 [Source:HGNC Symbol;Acc:HGNC:457]
ENSG00000123607	2.81239591593162	0.00758462296126304	0.034339109373905	6.70948340966404	8.48363436416035	1.87606903177306	TTC21B	protein_coding	tetratricopeptide repeat domain 21B [Source:HGNC Symbol;Acc:HGNC:25660]
ENSG00000123643	1.37356519370801	0.000465309622508889	0.00312299832530506	29.3529699201017	30.281558117836	22.2506645745262	SLC36A1	protein_coding	solute carrier family 36 member 1 [Source:HGNC Symbol;Acc:HGNC:18761]
ENSG00000123836	2.22873021982892	0.0178392928423657	0.0689396435661621	6.86993785855741	7.63709996334769	2.87881277955819	PFKFB2	protein_coding	6-phosphofructo-2-kinase/fructose-2,6-biphosphatase 2 [Source:HGNC Symbol;Acc:HGNC:8873]
ENSG00000123908	2.52729828802182	0.00707068722132036	0.0322917077879959	7.65983811041739	8.54328327562889	2.60977015287467	AGO2	protein_coding	argonaute 2, RISC catalytic component [Source:HGNC Symbol;Acc:HGNC:3263]
ENSG00000123983	2.23101937241762	1.24830349725692e-07	1.84546489999874e-06	34.164786401326	43.836070079899	14.2938828862712	ACSL3	protein_coding	acyl-CoA synthetase long chain family member 3 [Source:HGNC Symbol;Acc:HGNC:3570]
ENSG00000123989	1.16010701150557	0.00228977272044365	0.0124683823157552	29.0164387857732	26.3274250609192	25.5030641317628	CHPF	protein_coding	chondroitin polymerizing factor [Source:HGNC Symbol;Acc:HGNC:24291]
ENSG00000124067	1.96389318066835	6.49275421873793e-07	8.45603942297536e-06	35.6116514392671	28.9545375764605	17.9298484974145	SLC12A4	protein_coding	solute carrier family 12 member 4 [Source:HGNC Symbol;Acc:HGNC:10913]
ENSG00000124120	2.06101987884125	0.0444173209686216	0.142766570656088	5.45761693100656	5.91837199666864	2.56891364660986	TTPAL	protein_coding	alpha tocopherol transfer protein like [Source:HGNC Symbol;Acc:HGNC:16114]
ENSG00000124145	1.02452436323589	2.68855203118918e-11	6.36890455577374e-10	169.348791289061	73.7947209499903	163.510180617676	SDC4	protein_coding	syndecan 4 [Source:HGNC Symbol;Acc:HGNC:10661]
ENSG00000124151	2.53683107603547	7.62471498251224e-30	6.03656711181265e-28	135.354880793603	152.921526098512	45.8128104022841	NCOA3	protein_coding	nuclear receptor coactivator 3 [Source:HGNC Symbol;Acc:HGNC:7670]
ENSG00000124160	1.30946536963188	0.00428018630693841	0.0214080473889014	21.0442963172501	18.4535961005771	16.6771300486324	NCOA5	protein_coding	nuclear receptor coactivator 5 [Source:HGNC Symbol;Acc:HGNC:15909]
ENSG00000124164	1.26604260573607	0.0374570187376937	0.125245280213783	11.7651384703463	12.5892302323264	9.60849800961508	VAPB	protein_coding	VAMP associated protein B and C [Source:HGNC Symbol;Acc:HGNC:12649]
ENSG00000124177	2.40766368607179	6.13432752014997e-07	8.02396710624834e-06	27.7559111380958	27.9484090888484	10.2742886088584	CHD6	protein_coding	chromodomain helicase DNA binding protein 6 [Source:HGNC Symbol;Acc:HGNC:19057]
ENSG00000124181	2.64424962999874	5.65056677927509e-07	7.41536757053396e-06	25.136913663097	23.9481580704145	7.89748410468755	PLCG1	protein_coding	phospholipase C gamma 1 [Source:HGNC Symbol;Acc:HGNC:9065]
ENSG00000124193	2.00105059553825	4.26115262933373e-15	1.46510602118292e-13	86.4010996343018	23.3695353814109	42.3953553075492	SRSF6	protein_coding	serine and arginine rich splicing factor 6 [Source:HGNC Symbol;Acc:HGNC:10788]
ENSG00000124198	2.95168154585732	1.31716583763007e-11	3.22170196952039e-10	41.0560785502704	48.3049198051975	10.4233673607401	ARFGEF2	protein_coding	ADP ribosylation factor guanine nucleotide exchange factor 2 [Source:HGNC Symbol;Acc:HGNC:15853]
ENSG00000124201	2.49895982067282	0.000133495288805868	0.00102847778840577	15.6033877493377	16.5574833455544	5.42166024682236	ZNFX1	protein_coding	zinc finger NFX1-type containing 1 [Source:HGNC Symbol;Acc:HGNC:29271]
ENSG00000124207	1.98204205489295	4.72882511179948e-22	2.6224277140735e-20	132.408696839279	162.294416261079	65.8320928311302	CSE1L	protein_coding	chromosome segregation 1 like [Source:HGNC Symbol;Acc:HGNC:2431]
ENSG00000124275	1.45859604617465	0.00789076057480859	0.0354980982270081	15.4472842306644	16.1326490039662	11.0394195231532	MTRR	protein_coding	5-methyltetrahydrofolate-homocysteine methyltransferase reductase [Source:HGNC Symbol;Acc:HGNC:7473]
ENSG00000124299	1.12741931517833	0.0327596943218793	0.113349672647929	14.8873519903492	14.5384506390031	13.3846089394114	PEPD	protein_coding	peptidase D [Source:HGNC Symbol;Acc:HGNC:8840]
ENSG00000124422	2.08277531765408	3.02642786767188e-20	1.47449526152078e-18	113.214153099251	123.374371901407	52.4926066119746	USP22	protein_coding	ubiquitin specific peptidase 22 [Source:HGNC Symbol;Acc:HGNC:12621]
ENSG00000124486	3.43742544037784	8.13744114111988e-12	2.03588288341448e-10	36.5616757662066	45.1756662296186	6.62877364360553	USP9X	protein_coding	ubiquitin specific peptidase 9, X-linked [Source:HGNC Symbol;Acc:HGNC:12632]
ENSG00000124496	1.97418254064962	9.31246523001758e-05	0.000747606448152312	21.8139482248368	20.6223043312035	10.9048922317217	TRERF1	protein_coding	transcriptional regulating factor 1 [Source:HGNC Symbol;Acc:HGNC:18273]
ENSG00000124535	2.17742411713805	3.2833841730699e-05	0.000290744997341598	21.7288580945682	23.8009896131217	9.43500626248586	WRNIP1	protein_coding	Werner helicase interacting protein 1 [Source:HGNC Symbol;Acc:HGNC:20876]
ENSG00000124571	2.73375546669206	5.42032809084839e-11	1.25198134827773e-09	41.6963334694699	47.9489001192837	12.3120602675638	XPO5	protein_coding	exportin 5 [Source:HGNC Symbol;Acc:HGNC:17675]
ENSG00000124575	1.51469023651462	0.00756346996147231	0.0342820329628466	14.7626846246165	7.43500743792021	10.1478352612672	HIST1H1D	protein_coding	histone cluster 1 H1 family member d [Source:HGNC Symbol;Acc:HGNC:4717]
ENSG00000124608	2.14420713407472	0.000916774174123826	0.00561448366992678	14.1136518561223	10.9588001507976	6.27110392206091	AARS2	protein_coding	alanyl-tRNA synthetase 2, mitochondrial [Source:HGNC Symbol;Acc:HGNC:21022]
ENSG00000124749	1.9154276853609	0.00434126802714792	0.0216505675253618	12.0959233492383	14.0078068091407	6.29815145157035	COL21A1	protein_coding	collagen type XXI alpha 1 chain [Source:HGNC Symbol;Acc:HGNC:17025]
ENSG00000124766	1.99458634342273	4.85079592655012e-09	8.91213407329835e-08	48.2636056347438	39.0725768829065	23.7883712149459	SOX4	protein_coding	SRY-box 4 [Source:HGNC Symbol;Acc:HGNC:11200]
ENSG00000124782	2.37456667260978	9.78758842740083e-18	4.20656568340506e-16	83.4259834534612	78.5027849868058	31.5980877952241	RREB1	protein_coding	ras responsive element binding protein 1 [Source:HGNC Symbol;Acc:HGNC:10449]
ENSG00000124789	1.8414206383369	1.06958726388901e-12	2.931984768483e-11	79.5076694141323	89.2187837225688	43.57741236189	NUP153	protein_coding	nucleoporin 153 [Source:HGNC Symbol;Acc:HGNC:8062]
ENSG00000124942	3.76815942509459	1.23377685873577e-152	6.18636279917758e-150	505.431400766377	637.010608579508	72.8632377986451	AHNAK	protein_coding	AHNAK nucleoprotein [Source:HGNC Symbol;Acc:HGNC:347]
ENSG00000125107	3.04076629276688	1.98046439381062e-60	3.666601310018e-58	234.2444991093	275.666452210316	55.9091382837781	CNOT1	protein_coding	CCR4-NOT transcription complex subunit 1 [Source:HGNC Symbol;Acc:HGNC:7877]
ENSG00000125247	1.9476760111015	9.36910945680828e-05	0.000750651552618048	22.1901125969063	23.9092179937718	11.2986320683502	TMTC4	protein_coding	transmembrane and tetratricopeptide repeat containing 4 [Source:HGNC Symbol;Acc:HGNC:25904]
ENSG00000125257	3.24123921473549	0.0123331402074105	0.0512312769264682	5.14843490126265	5.53721285731531	1.06940019907432	ABCC4	protein_coding	ATP binding cassette subfamily C member 4 [Source:HGNC Symbol;Acc:HGNC:55]
ENSG00000125266	1.92388868595467	0.00143633039055682	0.00833002405781239	15.0155943325203	14.9741326270578	7.77265847501988	EFNB2	protein_coding	ephrin B2 [Source:HGNC Symbol;Acc:HGNC:3227]
ENSG00000125304	1.63613197957268	2.1399442846023e-06	2.47616245393309e-05	41.5533174054347	54.8303427955723	26.2576684503385	TM9SF2	protein_coding	transmembrane 9 superfamily member 2 [Source:HGNC Symbol;Acc:HGNC:11865]
ENSG00000125386	1.76851278224837	0.00121637140379521	0.00719656512943541	17.3467061200025	12.6806516163197	10.0003888542179	FAM193A	protein_coding	family with sequence similarity 193 member A [Source:HGNC Symbol;Acc:HGNC:16822]
ENSG00000125430	1.30449263496772	0.0189335302804573	0.0724701346676281	14.2863885597625	15.1599540078357	11.3607317984366	HS3ST3B1	protein_coding	heparan sulfate-glucosamine 3-sulfotransferase 3B1 [Source:HGNC Symbol;Acc:HGNC:5198]
ENSG00000125447	1.58016192886518	0.00904812248931645	0.039681161091995	13.2522307311936	10.1875514912277	8.70538758459204	GGA3	protein_coding	golgi associated, gamma adaptin ear containing, ARF binding protein 3 [Source:HGNC Symbol;Acc:HGNC:17079]
ENSG00000125450	1.42293399311735	0.00122024390299298	0.00721592881013145	23.757312548515	21.7838412386492	17.4031057469873	NUP85	protein_coding	nucleoporin 85 [Source:HGNC Symbol;Acc:HGNC:8734]
ENSG00000125484	2.43219060615731	2.18722520079634e-06	2.52601420982564e-05	24.7328467024479	27.9370292034136	9.00092285971417	GTF3C4	protein_coding	general transcription factor IIIC subunit 4 [Source:HGNC Symbol;Acc:HGNC:4667]
ENSG00000125485	1.95144374078895	0.00706749083418687	0.0322893639706169	10.5242455014458	8.37918238547242	5.34469751539671	DDX31	protein_coding	DEAD-box helicase 31 [Source:HGNC Symbol;Acc:HGNC:16715]
ENSG00000125503	1.72448344687389	0.000288612111640294	0.00204906085632997	22.5643256071551	17.3973914400325	13.4114697739125	PPP1R12C	protein_coding	protein phosphatase 1 regulatory subunit 12C [Source:HGNC Symbol;Acc:HGNC:14947]
ENSG00000125630	2.68484586621111	3.04273695323436e-07	4.20876971209452e-06	25.9080967886422	32.8567453098811	7.91391958537549	POLR1B	protein_coding	RNA polymerase I subunit B [Source:HGNC Symbol;Acc:HGNC:20454]
ENSG00000125633	2.11079972875795	0.00178473042249944	0.0100691260686162	12.7851279729971	13.0038301009157	5.81388327083659	CCDC93	protein_coding	coiled-coil domain containing 93 [Source:HGNC Symbol;Acc:HGNC:25611]
ENSG00000125637	2.14190056338235	0.00054644353728799	0.00358359756279219	15.3694430770585	14.3987913316176	6.84001533104871	PSD4	protein_coding	pleckstrin and Sec7 domain containing 4 [Source:HGNC Symbol;Acc:HGNC:19096]
ENSG00000125676	1.75690907712083	0.00111283351020106	0.00665598333089442	17.7810925960364	19.3180913317841	10.3335934989557	THOC2	protein_coding	THO complex 2 [Source:HGNC Symbol;Acc:HGNC:19073]
ENSG00000125686	1.50489965444368	0.000257885027899418	0.00184615611287424	27.8987980635461	30.5698336981283	19.3081568688622	MED1	protein_coding	mediator complex subunit 1 [Source:HGNC Symbol;Acc:HGNC:9234]
ENSG00000125733	1.30727687287715	1.59032532195105e-05	0.000150574153614153	48.1515760058082	37.0410503163573	38.2169669238725	TRIP10	protein_coding	thyroid hormone receptor interactor 10 [Source:HGNC Symbol;Acc:HGNC:12304]
ENSG00000125741	1.27494515202246	0.0407750008546214	0.134067311553146	11.2497612427931	10.1954514510613	9.13107339085977	OPA3	protein_coding	OPA3, outer mitochondrial membrane lipid metabolism regulator [Source:HGNC Symbol;Acc:HGNC:8142]
ENSG00000125746	1.43981577008554	0.0370143311001946	0.124075337175416	9.7065234571501	8.90564930789895	7.02766797715113	EML2	protein_coding	echinoderm microtubule associated protein like 2 [Source:HGNC Symbol;Acc:HGNC:18035]
ENSG00000125755	2.0120068482394	1.95254489396685e-07	2.7939269029723e-06	37.7309928503286	32.0670949525352	18.3738041222646	SYMPK	protein_coding	symplekin [Source:HGNC Symbol;Acc:HGNC:22935]
ENSG00000125817	1.42906727638011	0.00165307440553567	0.00942354211095038	22.3408078835625	18.7689278483604	16.2960376566231	CENPB	protein_coding	centromere protein B [Source:HGNC Symbol;Acc:HGNC:1852]
ENSG00000125826	1.02234000343714	0.0189491815398414	0.0725069795390942	21.0874382444267	16.2054089340953	20.3912607703639	RBCK1	protein_coding	RANBP2-type and C3HC4-type zinc finger containing 1 [Source:HGNC Symbol;Acc:HGNC:15864]
ENSG00000125834	1.83299727696551	0.000254533233345498	0.00182650741209286	21.1089319266146	19.8832556691261	11.6373570335276	STK35	protein_coding	serine/threonine kinase 35 [Source:HGNC Symbol;Acc:HGNC:16254]
ENSG00000125844	1.57942672362197	3.1832943251157e-07	4.39309219133514e-06	50.864652803815	45.8208567190019	33.4300115218362	RRBP1	protein_coding	ribosome binding protein 1 [Source:HGNC Symbol;Acc:HGNC:10448]
ENSG00000125912	1.10657343772345	0.031742174185298	0.110656235268214	15.524267789068	14.7153850670412	14.1603696337487	NCLN	protein_coding	nicalin [Source:HGNC Symbol;Acc:HGNC:26923]
ENSG00000125945	2.00056881157176	0.0135041814765311	0.0551439836744401	8.56585242216366	8.32357285065358	4.20450263308053	ZNF436	protein_coding	zinc finger protein 436 [Source:HGNC Symbol;Acc:HGNC:20814]
ENSG00000125970	1.11780679853563	0.00506271494539097	0.0246459189534122	26.0162647273764	19.8563875340961	23.5465253285079	RALY	protein_coding	RALY heterogeneous nuclear ribonucleoprotein [Source:HGNC Symbol;Acc:HGNC:15921]
ENSG00000126001	2.41615350854249	0.000522973579715109	0.00345225675166847	13.3737234342445	12.8669291599779	4.92144821037529	CEP250	protein_coding	centrosomal protein 250 [Source:HGNC Symbol;Acc:HGNC:1859]
ENSG00000126012	2.71654971267276	6.18935800740758e-15	2.0689648405873e-13	59.362249291117	58.2140592211174	17.7387356535536	KDM5C	protein_coding	lysine demethylase 5C [Source:HGNC Symbol;Acc:HGNC:11114]
ENSG00000126016	1.71662912445451	9.65063442942635e-08	1.45169668404646e-06	49.1432620690333	52.917308831243	29.3685418817543	AMOT	protein_coding	angiomotin [Source:HGNC Symbol;Acc:HGNC:17810]
ENSG00000126062	1.18337272048566	0.0144161955976169	0.0579827867051209	18.0938518303801	14.0092429097485	15.6486042078815	TMEM115	protein_coding	transmembrane protein 115 [Source:HGNC Symbol;Acc:HGNC:30055]
ENSG00000126107	1.48485243250354	0.0020576860412705	0.0113953952234925	20.2403440536368	18.0468238221846	14.2039138932758	HECTD3	protein_coding	HECT domain E3 ubiquitin protein ligase 3 [Source:HGNC Symbol;Acc:HGNC:26117]
ENSG00000126215	1.41418849133697	0.0269299798063704	0.0968835207742486	11.2232446135679	8.2057414182704	8.27142878269648	XRCC3	protein_coding	X-ray repair cross complementing 3 [Source:HGNC Symbol;Acc:HGNC:12830]
ENSG00000126216	1.8777491292064	0.000741905851009392	0.00467194924701571	17.3794906749283	16.1115196707788	9.28866915154928	TUBGCP3	protein_coding	tubulin gamma complex associated protein 3 [Source:HGNC Symbol;Acc:HGNC:18598]
ENSG00000126461	1.39380314983818	6.23149612357558e-05	0.000523306520245	37.5678992079107	32.8526938584334	28.0811969533676	SCAF1	protein_coding	SR-related CTD associated factor 1 [Source:HGNC Symbol;Acc:HGNC:30403]
ENSG00000126464	1.97509411455433	1.53473170352405e-06	1.84137201597293e-05	32.9818175778126	28.6740319837811	16.4773464868036	PRR12	protein_coding	proline rich 12 [Source:HGNC Symbol;Acc:HGNC:29217]
ENSG00000126602	1.54306291539218	4.68789276799723e-11	1.08697690886471e-09	87.183787849686	62.40155734359	58.7628394117313	TRAP1	protein_coding	TNF receptor associated protein 1 [Source:HGNC Symbol;Acc:HGNC:16264]
ENSG00000126705	2.17155701894397	8.38112829447039e-08	1.27668984678046e-06	36.3006028278836	36.6471969049617	15.8265151882057	AHDC1	protein_coding	AT-hook DNA binding motif containing 1 [Source:HGNC Symbol;Acc:HGNC:25230]
ENSG00000126787	1.35411187394841	0.00578392324670003	0.0274787731349341	18.6528812081776	18.9416821532341	14.3315411336897	DLGAP5	protein_coding	DLG associated protein 5 [Source:HGNC Symbol;Acc:HGNC:16864]
ENSG00000126822	2.17080678851429	3.31950423971533e-05	0.000293727308975987	21.7851610600739	19.9512743988435	9.50294199917805	PLEKHG3	protein_coding	pleckstrin homology and RhoGEF domain containing G3 [Source:HGNC Symbol;Acc:HGNC:20364]
ENSG00000126882	1.77175393143427	0.00178611627101674	0.0100722226829501	16.132187742008	16.0330295842024	9.2793477583578	FAM78A	protein_coding	family with sequence similarity 78 member A [Source:HGNC Symbol;Acc:HGNC:25465]
ENSG00000126883	1.86850580246268	1.60114792692063e-08	2.72149917409081e-07	49.0759765174663	48.3929211672978	26.3978111750783	NUP214	protein_coding	nucleoporin 214 [Source:HGNC Symbol;Acc:HGNC:8064]
ENSG00000127022	1.02916092253371	1.0252588730425e-21	5.53271985569212e-20	346.959139007746	352.860401880165	333.922193844285	CANX	protein_coding	calnexin [Source:HGNC Symbol;Acc:HGNC:1473]
ENSG00000127054	1.37812878214981	0.00357314104238844	0.0182741943493848	20.2390904099837	15.5776779264053	15.2935444880697	INTS11	protein_coding	integrator complex subunit 11 [Source:HGNC Symbol;Acc:HGNC:26052]
ENSG00000127080	2.11938895529704	0.000213074422065522	0.00155590873491292	17.8722071529099	18.53161964558	8.07892921929281	IPPK	protein_coding	inositol-pentakisphosphate 2-kinase [Source:HGNC Symbol;Acc:HGNC:14645]
ENSG00000127191	1.50986392110752	0.000226206430348103	0.00164084881423091	28.2746298135188	22.2146153432517	19.5010438848439	TRAF2	protein_coding	TNF receptor associated factor 2 [Source:HGNC Symbol;Acc:HGNC:12032]
ENSG00000127463	2.48063054142338	7.8335998400026e-11	1.75876008348118e-09	45.6094816172117	53.2230972556705	16.0504124391763	EMC1	protein_coding	ER membrane protein complex subunit 1 [Source:HGNC Symbol;Acc:HGNC:28957]
ENSG00000127481	3.45979899142868	3.80560726559231e-28	2.84451415118869e-26	94.1733954739514	103.025674104712	16.8112580935922	UBR4	protein_coding	ubiquitin protein ligase E3 component n-recognin 4 [Source:HGNC Symbol;Acc:HGNC:30313]
ENSG00000127511	1.81569367734463	1.09526587545463e-06	1.36726447564533e-05	37.966300713344	34.5663509126259	21.1833813736931	SIN3B	protein_coding	SIN3 transcription regulator family member B [Source:HGNC Symbol;Acc:HGNC:19354]
ENSG00000127526	1.43809654396481	0.0136625658998438	0.0556020690019344	13.594581249243	15.3283824882701	9.85441618189988	SLC35E1	protein_coding	solute carrier family 35 member E1 [Source:HGNC Symbol;Acc:HGNC:20803]
ENSG00000127527	1.41173708768808	0.000312673061701303	0.00220299041247862	29.8652296146918	21.5264997860037	22.0478329826882	EPS15L1	protein_coding	epidermal growth factor receptor pathway substrate 15 like 1 [Source:HGNC Symbol;Acc:HGNC:24634]
ENSG00000127580	1.63785677494788	0.0225285550433505	0.0836755035159505	9.61277238996932	7.83920552196485	6.06708253538237	WDR24	protein_coding	WD repeat domain 24 [Source:HGNC Symbol;Acc:HGNC:20852]
ENSG00000127586	1.78071894566264	0.00447212633133383	0.0221928116582562	13.2684220531859	10.4999845871893	7.58481028757625	CHTF18	protein_coding	chromosome transmission fidelity factor 18 [Source:HGNC Symbol;Acc:HGNC:18435]
ENSG00000127603	3.31954613622417	1.82560130044452e-08	3.08557388336367e-07	25.5065440405041	29.6306385610197	5.01815326387751	MACF1	protein_coding	microtubule-actin crosslinking factor 1 [Source:HGNC Symbol;Acc:HGNC:13664]
ENSG00000127616	1.41027128605806	6.07925450705877e-05	0.000512668176159392	37.0135617703377	32.8418496552369	27.3528246426553	SMARCA4	protein_coding	SWI/SNF related, matrix associated, actin dependent regulator of chromatin, subfamily a, member 4 [Source:HGNC Symbol;Acc:HGNC:11100]
ENSG00000127663	2.42392397310415	2.2664376814329e-07	3.19745733392303e-06	29.6676109132352	27.1715851857576	10.8588544805086	KDM4B	protein_coding	lysine demethylase 4B [Source:HGNC Symbol;Acc:HGNC:29136]
ENSG00000127804	2.00303294574563	0.00279882618470086	0.0148440168826312	12.5217136027463	13.4987577231485	6.13572701321987	METTL16	protein_coding	methyltransferase like 16 [Source:HGNC Symbol;Acc:HGNC:28484]
ENSG00000127914	1.78041301402645	0.0108300790615584	0.0460201876507038	10.663047429628	11.9818202758633	6.09675693168505	AKAP9	protein_coding	A-kinase anchoring protein 9 [Source:HGNC Symbol;Acc:HGNC:379]
ENSG00000127946	2.39735841665278	0.000171666700606823	0.00128792835106142	15.8362397078042	16.6364575001116	5.90405690603114	HIP1	protein_coding	huntingtin interacting protein 1 [Source:HGNC Symbol;Acc:HGNC:4913]
ENSG00000127948	1.29283380803099	5.54785522489996e-05	0.000470492528375237	42.7417697466436	34.6649189829322	34.2646268348129	POR	protein_coding	cytochrome p450 oxidoreductase [Source:HGNC Symbol;Acc:HGNC:9208]
ENSG00000127980	2.60649022850966	0.00205126720431344	0.0113650780555746	9.69550789202568	11.105643079639	3.12690065643143	PEX1	protein_coding	peroxisomal biogenesis factor 1 [Source:HGNC Symbol;Acc:HGNC:8850]
ENSG00000128159	2.58079811272928	0.00245611355631385	0.0132363952246668	9.46138294672329	8.27474319465645	3.10622018646904	TUBGCP6	protein_coding	tubulin gamma complex associated protein 6 [Source:HGNC Symbol;Acc:HGNC:18127]
ENSG00000128191	2.04317124894747	0.00203375044532845	0.0112836112766632	13.0016948835441	12.987019945688	6.19611399839227	DGCR8	protein_coding	DGCR8, microprocessor complex subunit [Source:HGNC Symbol;Acc:HGNC:2847]
ENSG00000128268	2.33038843261372	2.84986270475128e-06	3.23540073480915e-05	25.4176461364407	28.0421102340523	9.92644569567513	MGAT3	protein_coding	mannosyl (beta-1,4-)-glycoprotein beta-1,4-N-acetylglucosaminyltransferase [Source:HGNC Symbol;Acc:HGNC:7046]
ENSG00000128274	1.26638486290967	0.0226562479581133	0.0840460197065153	14.1101172140435	12.5914810304054	11.520890617694	A4GALT	protein_coding	alpha 1,4-galactosyltransferase (P blood group) [Source:HGNC Symbol;Acc:HGNC:18149]
ENSG00000128512	3.12291924754674	0.000484438036893896	0.00323693910937321	10.3486461318621	12.8331523978678	2.33327770215053	DOCK4	protein_coding	dedicator of cytokinesis 4 [Source:HGNC Symbol;Acc:HGNC:19192]
ENSG00000128578	1.7191439222135	0.0106676183522425	0.0454100174216083	11.2426755718835	9.50993499235653	6.70704241283063	STRIP2	protein_coding	striatin interacting protein 2 [Source:HGNC Symbol;Acc:HGNC:22209]
ENSG00000128585	2.27555357926083	0.0126644684042145	0.0523725817100747	7.41826130481366	8.37243967093409	3.0093139934348	MKLN1	protein_coding	muskelin 1 [Source:HGNC Symbol;Acc:HGNC:7109]
ENSG00000128641	2.6063178262217	6.64432820528132e-08	1.02773580491459e-06	29.7575937905663	36.0705520927394	9.59827588543241	MYO1B	protein_coding	myosin IB [Source:HGNC Symbol;Acc:HGNC:7596]
ENSG00000128731	3.52723658729014	4.35897870004693e-07	5.82843885292942e-06	19.5684931743365	21.2201794770957	3.3337162514541	HERC2	protein_coding	HECT and RLD domain containing E3 ubiquitin protein ligase 2 [Source:HGNC Symbol;Acc:HGNC:4868]
ENSG00000128829	2.55589089604231	1.06002205546462e-09	2.15478132017927e-08	38.7946991635414	40.6273372640296	12.9582938705927	EIF2AK4	protein_coding	eukaryotic translation initiation factor 2 alpha kinase 4 [Source:HGNC Symbol;Acc:HGNC:19687]
ENSG00000128908	2.54056489296093	8.59111639357564e-06	8.70248271719606e-05	20.7839207575127	18.2755163048387	7.01643491202121	INO80	protein_coding	INO80 complex subunit [Source:HGNC Symbol;Acc:HGNC:26956]
ENSG00000129003	3.31831682879228	6.76647665016498e-10	1.40151084351266e-08	30.6823695356659	39.5255978582431	6.04159010915098	VPS13C	protein_coding	vacuolar protein sorting 13 homolog C [Source:HGNC Symbol;Acc:HGNC:23594]
ENSG00000129083	2.77269063238242	2.27503360458387e-14	7.30073450601662e-13	55.6561011832479	70.6786177769596	15.9965008158418	COPB1	protein_coding	coatomer protein complex subunit beta 1 [Source:HGNC Symbol;Acc:HGNC:2231]
ENSG00000129116	1.76778034431233	2.12395574809683e-07	3.02123918115807e-06	44.6391437020205	51.9642670464457	25.7475676166518	PALLD	protein_coding	palladin, cytoskeletal associated protein [Source:HGNC Symbol;Acc:HGNC:17068]
ENSG00000129173	1.47902082863738	0.0247033806616696	0.090358809386788	10.8140352219035	10.926004611645	7.61962166148188	E2F8	protein_coding	E2F transcription factor 8 [Source:HGNC Symbol;Acc:HGNC:24727]
ENSG00000129219	1.65147572775051	0.000880750818812532	0.00543257578349052	20.1922462349735	15.7709403627681	12.6245574816939	PLD2	protein_coding	phospholipase D2 [Source:HGNC Symbol;Acc:HGNC:9068]
ENSG00000129245	2.13393112001022	1.04946192480583e-05	0.00010368821677433	25.092788992427	23.0828516741223	11.2291509622332	FXR2	protein_coding	FMR1 autosomal homolog 2 [Source:HGNC Symbol;Acc:HGNC:4024]
ENSG00000129250	1.91766043884324	4.53730781289187e-06	4.9368862767035e-05	31.208818579685	25.1589477897531	16.224797183882	KIF1C	protein_coding	kinesin family member 1C [Source:HGNC Symbol;Acc:HGNC:6317]
ENSG00000129315	2.12327378707776	0.000852253850951368	0.00528660971255091	14.465206279671	17.2658307885936	6.52124916260613	CCNT1	protein_coding	cyclin T1 [Source:HGNC Symbol;Acc:HGNC:1599]
ENSG00000129351	1.91911756044073	2.48990539587339e-14	7.9478836960054e-13	86.1539986265678	74.8305269713952	44.7444062763926	ILF3	protein_coding	interleukin enhancer binding factor 3 [Source:HGNC Symbol;Acc:HGNC:6038]
ENSG00000129353	1.17616574775556	8.3515441122024e-10	1.71505941717139e-08	114.960530430983	109.973108088571	99.9223986228291	SLC44A2	protein_coding	solute carrier family 44 member 2 [Source:HGNC Symbol;Acc:HGNC:17292]
ENSG00000129474	1.20129233747438	0.00906442160636208	0.0397236888605103	20.0981215620616	20.092806420274	17.1674465215043	AJUBA	protein_coding	ajuba LIM protein [Source:HGNC Symbol;Acc:HGNC:20250]
ENSG00000129484	1.06168979440478	0.0424234761943293	0.138054113716214	14.8254429307381	13.1908429642816	13.9502652326827	PARP2	protein_coding	poly(ADP-ribose) polymerase 2 [Source:HGNC Symbol;Acc:HGNC:272]
ENSG00000129493	2.85952989152271	0.00145107748559236	0.00840340060713111	9.38300715606589	11.418270276285	2.5392943031348	HEATR5A	protein_coding	HEAT repeat containing 5A [Source:HGNC Symbol;Acc:HGNC:20276]
ENSG00000129566	2.88454570168745	0.0296468591695629	0.104994203427463	4.33858211277134	3.75841742212893	1.15395348467657	TEP1	protein_coding	telomerase associated protein 1 [Source:HGNC Symbol;Acc:HGNC:11726]
ENSG00000129636	1.86049747157468	1.05880249960646e-05	0.000104525260707664	29.9992995309187	36.9808008361191	16.2263496524519	ITFG1	protein_coding	integrin alpha FG-GAP repeat containing 1 [Source:HGNC Symbol;Acc:HGNC:30697]
ENSG00000129691	1.42719739755065	0.00159841101888006	0.00915094110428289	22.5248231534415	28.2165113800499	16.4515728596128	ASH2L	protein_coding	ASH2 like histone lysine methyltransferase complex subunit [Source:HGNC Symbol;Acc:HGNC:744]
ENSG00000129933	1.56546155082867	0.0035973308834158	0.0183666864026414	16.713147277155	15.456247057864	11.0913042305962	MAU2	protein_coding	MAU2 sister chromatid cohesion factor [Source:HGNC Symbol;Acc:HGNC:29140]
ENSG00000130147	2.3947531233428	6.8042185736102e-16	2.59120146565902e-14	73.2079595430818	78.6057209048933	27.3426775970919	SH3BP4	protein_coding	SH3 domain binding protein 4 [Source:HGNC Symbol;Acc:HGNC:10826]
ENSG00000130158	2.99206746228345	0.03194963492559	0.111121938351026	4.07178963720777	3.26797488445047	1.0052140246255	DOCK6	protein_coding	dedicator of cytokinesis 6 [Source:HGNC Symbol;Acc:HGNC:19189]
ENSG00000130164	2.40621637075925	3.73218302698885e-09	7.00672239419405e-08	38.8192320677342	39.3318113275131	14.3839742787923	LDLR	protein_coding	low density lipoprotein receptor [Source:HGNC Symbol;Acc:HGNC:6547]
ENSG00000130177	1.85430705313701	1.16640899483578e-05	0.000113933164316995	29.8481674253811	35.438085575682	16.2140269138198	CDC16	protein_coding	cell division cycle 16 [Source:HGNC Symbol;Acc:HGNC:1720]
ENSG00000130202	1.02223822159576	3.28085903369598e-06	3.68300910555013e-05	82.8952301060884	74.9651358217551	80.1641949744992	NECTIN2	protein_coding	nectin cell adhesion molecule 2 [Source:HGNC Symbol;Acc:HGNC:9707]
ENSG00000130227	1.75837490163308	9.39516408742244e-06	9.42178371900347e-05	32.7984304704272	35.4534249901673	19.0416568380208	XPO7	protein_coding	exportin 7 [Source:HGNC Symbol;Acc:HGNC:14108]
ENSG00000130338	2.46743383734911	1.45195177585695e-06	1.7507803277217e-05	25.1809788804101	27.5331666737087	8.94285672816503	TULP4	protein_coding	tubby like protein 4 [Source:HGNC Symbol;Acc:HGNC:15530]
ENSG00000130340	1.73079392752842	0.000508583396279046	0.00336464683387688	20.6404150160463	20.6535392839438	12.2144185694915	SNX9	protein_coding	sorting nexin 9 [Source:HGNC Symbol;Acc:HGNC:14973]
ENSG00000130347	2.13230484318233	0.0257250226694557	0.0934142796633163	6.43413561227714	6.17651138981453	2.88255600698095	RTN4IP1	protein_coding	reticulon 4 interacting protein 1 [Source:HGNC Symbol;Acc:HGNC:18647]
ENSG00000130382	1.56844560803277	5.34022097920071e-07	7.06200211689026e-06	49.4208116327806	46.2519392731002	32.7292429994885	MLLT1	protein_coding	MLLT1, super elongation complex subunit [Source:HGNC Symbol;Acc:HGNC:7134]
ENSG00000130396	2.62472911232561	3.08721971494794e-21	1.58767530126853e-19	90.5943224031101	101.491212461319	28.8505468464944	AFDN	protein_coding	afadin, adherens junction formation factor [Source:HGNC Symbol;Acc:HGNC:7137]
ENSG00000130402	1.58807271201948	1.42539460652445e-25	9.8581601694915e-24	210.889117547607	191.348227715282	137.775472644326	ACTN4	protein_coding	actinin alpha 4 [Source:HGNC Symbol;Acc:HGNC:166]
ENSG00000130414	1.08116768316806	0.0289173352085293	0.102682564738696	16.6795636403518	15.7836963595645	15.4844592468222	NDUFA10	protein_coding	NADH:ubiquinone oxidoreductase subunit A10 [Source:HGNC Symbol;Acc:HGNC:7684]
ENSG00000130479	1.85833433639746	9.86390220883945e-05	0.000784548573570218	23.4812672614397	20.4464943116695	12.7198624824521	MAP1S	protein_coding	microtubule associated protein 1S [Source:HGNC Symbol;Acc:HGNC:15715]
ENSG00000130508	2.28125489358337	0.00332859655861774	0.0172063277433015	10.254686230878	11.3949570515951	4.14353953957223	PXDN	protein_coding	peroxidasin [Source:HGNC Symbol;Acc:HGNC:14966]
ENSG00000130559	2.67685998847573	3.76102042549814e-06	4.18687509717342e-05	21.1942969493145	20.1855405554395	6.50997207709635	CAMSAP1	protein_coding	calmodulin regulated spectrin associated protein 1 [Source:HGNC Symbol;Acc:HGNC:19946]
ENSG00000130560	1.04927970165027	0.0134282959063462	0.0548713456492258	22.4285996937217	16.2254121169572	21.2869165345831	UBAC1	protein_coding	UBA domain containing 1 [Source:HGNC Symbol;Acc:HGNC:30221]
ENSG00000130589	3.01232813558466	0.00127011820334523	0.00747778985276736	9.13113957615547	8.31980195926585	2.22279349618401	HELZ2	protein_coding	helicase with zinc finger 2 [Source:HGNC Symbol;Acc:HGNC:30021]
ENSG00000130635	2.73939386237892	4.11300234652001e-13	1.16735543014202e-11	50.8602731998269	53.3200422303601	14.9594018209271	COL5A1	protein_coding	collagen type V alpha 1 chain [Source:HGNC Symbol;Acc:HGNC:2209]
ENSG00000130638	1.37623105912497	0.00049836573873144	0.00330978658934555	28.9605517449071	31.3530741444995	21.9126682383269	ATXN10	protein_coding	ataxin 10 [Source:HGNC Symbol;Acc:HGNC:10549]
ENSG00000130640	1.67656896998907	0.000124932071043285	0.000969956479312832	26.2907411109294	18.664680662312	16.1540171827758	TUBGCP2	protein_coding	tubulin gamma complex associated protein 2 [Source:HGNC Symbol;Acc:HGNC:18599]
ENSG00000130669	1.03485443256259	0.0144987835577847	0.0581982526132026	22.4348953343789	18.4365611382811	21.5068637633953	PAK4	protein_coding	p21 (RAC1) activated kinase 4 [Source:HGNC Symbol;Acc:HGNC:16059]
ENSG00000130695	1.20855774514462	0.00671827225421238	0.03104749934992	21.4760723333788	20.0353295149112	18.2523163296681	CEP85	protein_coding	centrosomal protein 85 [Source:HGNC Symbol;Acc:HGNC:25309]
ENSG00000130699	1.78092763569222	0.000864134555754625	0.00534377967315065	18.2182927322484	15.8603915847403	10.412866470413	TAF4	protein_coding	TATA-box binding protein associated factor 4 [Source:HGNC Symbol;Acc:HGNC:11537]
ENSG00000130701	1.28476659027642	0.0431227033371755	0.139724989757558	10.8645346017605	6.01396128263439	8.75856803722548	RBBP8NL	protein_coding	RBBP8 N-terminal like [Source:HGNC Symbol;Acc:HGNC:16144]
ENSG00000130702	3.41701678990018	8.23578436949988e-101	3.00331603341095e-98	357.047243344189	375.84448334235	65.6562987506071	LAMA5	protein_coding	laminin subunit alpha 5 [Source:HGNC Symbol;Acc:HGNC:6485]
ENSG00000130723	2.91095874312826	1.26185529246899e-52	2.10905091521831e-50	211.828776158201	208.807680841496	55.3190000152508	PRRC2B	protein_coding	proline rich coiled-coil 2B [Source:HGNC Symbol;Acc:HGNC:28121]
ENSG00000130726	1.9843184755568	4.64653305074274e-38	4.94835210023347e-36	235.929472606034	223.640650198853	117.116497657956	TRIM28	protein_coding	tripartite motif containing 28 [Source:HGNC Symbol;Acc:HGNC:16384]
ENSG00000130749	2.36167343363321	1.6534986916183e-10	3.60474696647365e-09	46.6200290434655	45.6028275054686	17.8161252788212	ZC3H4	protein_coding	zinc finger CCCH-type containing 4 [Source:HGNC Symbol;Acc:HGNC:17808]
ENSG00000130762	1.7300407686864	0.0372290462391823	0.124656188770818	7.41765232868899	6.43899619880685	4.39185072359388	ARHGEF16	protein_coding	Rho guanine nucleotide exchange factor 16 [Source:HGNC Symbol;Acc:HGNC:15515]
ENSG00000130766	1.33235456899489	0.000592862609951581	0.00385857687839769	29.6207796580852	24.2660829457996	23.1043128735827	SESN2	protein_coding	sestrin 2 [Source:HGNC Symbol;Acc:HGNC:20746]
ENSG00000130779	1.47597418981553	2.98307961923259e-07	4.13575808039689e-06	56.4623422980634	52.1997122911922	39.8677428388603	CLIP1	protein_coding	CAP-Gly domain containing linker protein 1 [Source:HGNC Symbol;Acc:HGNC:10461]
ENSG00000130787	1.97801307589047	0.00882674002513975	0.0388945402645667	9.77084511518336	9.28356980196126	4.87153831883384	HIP1R	protein_coding	huntingtin interacting protein 1 related [Source:HGNC Symbol;Acc:HGNC:18415]
ENSG00000130803	1.71602752145938	0.0147776275053964	0.059159670459062	10.2737531402666	8.04851413637539	6.14226614439793	ZNF317	protein_coding	zinc finger protein 317 [Source:HGNC Symbol;Acc:HGNC:13507]
ENSG00000130816	2.09965798715087	1.39022074954823e-14	4.50941145554271e-13	78.1363834992758	78.3131041443414	35.8070492117844	DNMT1	protein_coding	DNA methyltransferase 1 [Source:HGNC Symbol;Acc:HGNC:2976]
ENSG00000130827	2.33885001136192	0.0100680749660734	0.0433640709168675	7.64843887794478	5.83357485961123	2.96950494793566	PLXNA3	protein_coding	plexin A3 [Source:HGNC Symbol;Acc:HGNC:9101]
ENSG00000130830	1.37959651247038	1.71436333692813e-05	0.000160674831749168	43.9927483733746	41.4010699632747	33.2090478631305	MPP1	protein_coding	membrane palmitoylated protein 1 [Source:HGNC Symbol;Acc:HGNC:7219]
ENSG00000130844	1.08505487021939	2.63552656294766e-08	4.3565833322132e-07	107.545128918978	98.2285973454101	99.5707878017757	ZNF331	protein_coding	zinc finger protein 331 [Source:HGNC Symbol;Acc:HGNC:15489]
ENSG00000130935	1.91321607469929	1.282938028389e-05	0.000124306571929414	28.3461794844497	35.4501107150018	14.7820398135699	NOL11	protein_coding	nucleolar protein 11 [Source:HGNC Symbol;Acc:HGNC:24557]
ENSG00000130939	2.54292322003242	1.48982935308849e-11	3.62194069395291e-10	47.755478929811	57.0351320527299	16.0954195106127	UBE4B	protein_coding	ubiquitination factor E4B [Source:HGNC Symbol;Acc:HGNC:12500]
ENSG00000130985	2.0252035290928	6.52045108591338e-26	4.58871978759542e-24	153.05372586657	149.635315718763	73.8536830697621	UBA1	protein_coding	ubiquitin like modifier activating enzyme 1 [Source:HGNC Symbol;Acc:HGNC:12469]
ENSG00000131016	1.75309146492786	2.09412567968016e-08	3.50496640184577e-07	52.6893652279821	50.4922193505985	30.7018900472706	AKAP12	protein_coding	A-kinase anchoring protein 12 [Source:HGNC Symbol;Acc:HGNC:370]
ENSG00000131023	2.19441059151543	0.000601464585424012	0.00389979785613823	14.6886919773708	16.8300468861751	6.30340155528995	LATS1	protein_coding	large tumor suppressor kinase 1 [Source:HGNC Symbol;Acc:HGNC:6514]
ENSG00000131037	1.6501679044317	0.00101962465181536	0.00616281419384534	19.7194562550104	17.5731208923083	12.3401420800716	EPS8L1	protein_coding	EPS8 like 1 [Source:HGNC Symbol;Acc:HGNC:21295]
ENSG00000131069	1.42577164689057	0.00538642178013105	0.0259177127957205	17.5391234278777	16.4090992290773	12.8228072272576	ACSS2	protein_coding	acyl-CoA synthetase short chain family member 2 [Source:HGNC Symbol;Acc:HGNC:15814]
ENSG00000131149	2.02975007130025	1.57988872922956e-34	1.48534226308973e-32	206.820988134326	202.281335272719	99.4842236601792	GSE1	protein_coding	Gse1 coiled-coil protein [Source:HGNC Symbol;Acc:HGNC:28979]
ENSG00000131242	2.04510276922432	7.74456097153269e-11	1.74201956507335e-09	57.7312093587565	57.2674407063859	27.4756919867578	RAB11FIP4	protein_coding	RAB11 family interacting protein 4 [Source:HGNC Symbol;Acc:HGNC:30267]
ENSG00000131263	1.11350664935394	0.0435571754528648	0.140829406071944	13.5734721586552	15.6431264994625	12.321605964454	RLIM	protein_coding	ring finger protein, LIM domain interacting [Source:HGNC Symbol;Acc:HGNC:13429]
ENSG00000131269	1.72666604190573	0.00729609315210402	0.0332202743066287	12.3372276560079	14.1122747197186	7.32174449372086	ABCB7	protein_coding	ATP binding cassette subfamily B member 7 [Source:HGNC Symbol;Acc:HGNC:48]
ENSG00000131370	1.16742610584619	1.29894396091198e-06	1.59342422279458e-05	72.3375987552691	70.3593410335056	63.2570703406833	SH3BP5	protein_coding	SH3 domain binding protein 5 [Source:HGNC Symbol;Acc:HGNC:10827]
ENSG00000131373	1.56387376277052	0.0138703782516817	0.0562575436065848	11.9553870118738	13.2398795552269	7.9426603072881	HACL1	protein_coding	2-hydroxyacyl-CoA lyase 1 [Source:HGNC Symbol;Acc:HGNC:17856]
ENSG00000131374	1.51156611313564	0.00538624425087944	0.0259272253260333	16.0757814911618	17.7273457350097	11.0744104475436	TBC1D5	protein_coding	TBC1 domain family member 5 [Source:HGNC Symbol;Acc:HGNC:19166]
ENSG00000131375	2.2334197102762	0.00672122402952362	0.0310492168795728	8.96964348397286	11.5092359836845	3.74648602924738	CAPN7	protein_coding	calpain 7 [Source:HGNC Symbol;Acc:HGNC:1484]
ENSG00000131381	1.90721579481612	0.00592926932590936	0.028047494916664	11.3228580146494	11.049754725137	5.92928274391923	RBSN	protein_coding	rabenosyn, RAB effector [Source:HGNC Symbol;Acc:HGNC:20759]
ENSG00000131389	1.61227457809558	5.0727853342268e-05	0.000434490382292422	31.0217271140417	32.393896485307	19.9295836346623	SLC6A6	protein_coding	solute carrier family 6 member 6 [Source:HGNC Symbol;Acc:HGNC:11052]
ENSG00000131446	1.21789310436102	0.0301506117788856	0.106277815508819	13.5752655977041	13.9345138769216	11.4630778257159	MGAT1	protein_coding	mannosyl (alpha-1,3-)-glycoprotein beta-1,2-N-acetylglucosaminyltransferase [Source:HGNC Symbol;Acc:HGNC:7044]
ENSG00000131473	2.30837181161237	4.56981866324178e-47	6.54680926112519e-45	243.450834632784	261.493978229423	96.5377945614358	ACLY	protein_coding	ATP citrate lyase [Source:HGNC Symbol;Acc:HGNC:115]
ENSG00000131504	2.52263404172634	1.29183940976634e-32	1.14308790125943e-30	149.608240973866	167.10959396286	51.1378263076713	DIAPH1	protein_coding	diaphanous related formin 1 [Source:HGNC Symbol;Acc:HGNC:2876]
ENSG00000131558	2.3120180917155	7.54173161561448e-06	7.77696643207409e-05	23.4764029059462	22.9449063610217	9.28581484660039	EXOC4	protein_coding	exocyst complex component 4 [Source:HGNC Symbol;Acc:HGNC:30389]
ENSG00000131584	2.18125710990726	0.0178969523626067	0.0691180759729168	7.04807716438981	5.34839027467523	3.05226399365047	ACAP3	protein_coding	ArfGAP with coiled-coil, ankyrin repeat and PH domains 3 [Source:HGNC Symbol;Acc:HGNC:16754]
ENSG00000131626	2.23203748396368	3.79937001034483e-08	6.13713002744828e-07	36.9613974903786	34.4479709176691	15.4530215702687	PPFIA1	protein_coding	PTPRF interacting protein alpha 1 [Source:HGNC Symbol;Acc:HGNC:9245]
ENSG00000131653	1.45696790579093	0.000138686816474177	0.00106235337329742	31.8300473525004	27.8419160881177	22.7730659569698	TRAF7	protein_coding	TNF receptor associated factor 7 [Source:HGNC Symbol;Acc:HGNC:20456]
ENSG00000131747	3.04909819376238	3.98525504165685e-48	5.92080977423439e-46	184.62189095779	226.341083242783	43.8115320598742	TOP2A	protein_coding	DNA topoisomerase II alpha [Source:HGNC Symbol;Acc:HGNC:11989]
ENSG00000131778	1.25700653059382	0.0457531932249167	0.145852695965205	10.9664245831182	9.98085516409083	9.01246616908249	CHD1L	protein_coding	chromodomain helicase DNA binding protein 1 like [Source:HGNC Symbol;Acc:HGNC:1916]
ENSG00000131845	2.04522001714204	0.041104201345239	0.134744745025499	5.69081919330069	6.88854387246213	2.70817968718592	ZNF304	protein_coding	zinc finger protein 304 [Source:HGNC Symbol;Acc:HGNC:13505]
ENSG00000131873	2.10037667889565	0.0319971530070261	0.11125505324662	6.06286616238104	6.40170000472509	2.77700627054151	CHSY1	protein_coding	chondroitin sulfate synthase 1 [Source:HGNC Symbol;Acc:HGNC:17198]
ENSG00000131914	1.1012270404588	0.000677450118358623	0.00432949268418889	39.1787009994184	39.6557736445394	35.8693017817509	LIN28A	protein_coding	lin-28 homolog A [Source:HGNC Symbol;Acc:HGNC:15986]
ENSG00000131966	1.27971336255013	0.0414382709688903	0.135655101425361	11.1114951026137	13.3657651400844	8.9890884306539	ACTR10	protein_coding	actin related protein 10 homolog [Source:HGNC Symbol;Acc:HGNC:17372]
ENSG00000132002	1.06940093970518	0.00445547382814318	0.0221284242871957	28.7745127715478	22.6863542791123	26.9315581105165	DNAJB1	protein_coding	DnaJ heat shock protein family (Hsp40) member B1 [Source:HGNC Symbol;Acc:HGNC:5270]
ENSG00000132005	1.65097268215441	0.0275607618102881	0.0987395676168523	8.86617200800643	7.93414758203348	5.54522426349233	RFX1	protein_coding	regulatory factor X1 [Source:HGNC Symbol;Acc:HGNC:9982]
ENSG00000132024	1.92415238291763	6.47357263640881e-05	0.000541368819364445	23.5843969958022	17.0271037824644	12.2059744028943	CC2D1A	protein_coding	coiled-coil and C2 domain containing 1A [Source:HGNC Symbol;Acc:HGNC:30237]
ENSG00000132153	2.13013778180719	4.20893592529545e-07	5.64663711538522e-06	33.1481427943219	29.2113324569852	14.8730177221649	DHX30	protein_coding	DExH-box helicase 30 [Source:HGNC Symbol;Acc:HGNC:16716]
ENSG00000132155	2.04472201232483	4.62849519855148e-09	8.51671425372607e-08	46.8555444529064	46.1924686704583	22.305583664598	RAF1	protein_coding	Raf-1 proto-oncogene, serine/threonine kinase [Source:HGNC Symbol;Acc:HGNC:9829]
ENSG00000132170	1.33163423442994	0.000123762551333628	0.000962117921672406	37.0226277732386	40.8659203357324	28.8922027912397	PPARG	protein_coding	peroxisome proliferator activated receptor gamma [Source:HGNC Symbol;Acc:HGNC:9236]
ENSG00000132182	2.77547829125868	8.89685104130381e-18	3.83744463910574e-16	70.3499262430413	75.0904073055285	20.1807215487155	NUP210	protein_coding	nucleoporin 210 [Source:HGNC Symbol;Acc:HGNC:30052]
ENSG00000132205	2.24736531753234	0.00120065979675208	0.00711060039080441	12.710475761743	12.6335184611015	5.25790453566848	EMILIN2	protein_coding	elastin microfibril interfacer 2 [Source:HGNC Symbol;Acc:HGNC:19881]
ENSG00000132294	2.22427722265678	5.90672301073628e-05	0.000499167870162924	19.7970381555742	25.2104706695825	8.32149428127833	EFR3A	protein_coding	EFR3 homolog A [Source:HGNC Symbol;Acc:HGNC:28970]
ENSG00000132300	1.99537777776373	0.000118903649794765	0.000929750826270436	20.860797294679	23.516154747087	10.2763195586506	PTCD3	protein_coding	pentatricopeptide repeat domain 3 [Source:HGNC Symbol;Acc:HGNC:24717]
ENSG00000132305	1.50630130191627	1.11975637528514e-07	1.67185461788851e-06	58.736330854479	55.9713224338483	40.610674315672	IMMT	protein_coding	inner membrane mitochondrial protein [Source:HGNC Symbol;Acc:HGNC:6047]
ENSG00000132326	2.2127391720231	0.000903908223272057	0.00554981201982445	13.6038625768278	13.4880192973478	5.76416805741373	PER2	protein_coding	period circadian regulator 2 [Source:HGNC Symbol;Acc:HGNC:8846]
ENSG00000132359	2.03732754890782	0.0101576910103313	0.043625144046512	9.05804280027453	8.27931416314444	4.33423971073273	RAP1GAP2	protein_coding	RAP1 GTPase activating protein 2 [Source:HGNC Symbol;Acc:HGNC:29176]
ENSG00000132361	2.32710875499354	2.16239976717438e-13	6.36242513402849e-12	62.5594370797937	54.8783413448535	24.4871676956664	CLUH	protein_coding	clustered mitochondria homolog [Source:HGNC Symbol;Acc:HGNC:29094]
ENSG00000132382	1.91137984621192	2.32564926316773e-05	0.000212666133989061	26.6924188786889	21.1676487778456	13.9373602694702	MYBBP1A	protein_coding	MYB binding protein 1a [Source:HGNC Symbol;Acc:HGNC:7546]
ENSG00000132383	2.43059819013904	7.48907457031994e-19	3.46628936073962e-17	86.7869954695673	100.627152171047	31.6189142319158	RPA1	protein_coding	replication protein A1 [Source:HGNC Symbol;Acc:HGNC:10289]
ENSG00000132394	1.27078349034952	0.037223171904296	0.124671208098051	11.7255252095034	10.0485465799975	9.54472934374095	EEFSEC	protein_coding	eukaryotic elongation factor, selenocysteine-tRNA specific [Source:HGNC Symbol;Acc:HGNC:24614]
ENSG00000132405	2.34196984678624	1.16020078587719e-06	1.43492870064195e-05	27.2593028200996	28.7630222648848	10.5605571950448	TBC1D14	protein_coding	TBC1 domain family member 14 [Source:HGNC Symbol;Acc:HGNC:29246]
ENSG00000132463	1.18470806768896	0.0180782867494998	0.0696618964916683	16.8610011811592	20.4934109287175	14.5688729494469	GRSF1	protein_coding	G-rich RNA sequence binding factor 1 [Source:HGNC Symbol;Acc:HGNC:4610]
ENSG00000132466	1.98142096997497	2.05906800473153e-09	4.02253642352909e-08	51.0561095845416	54.1553307845937	25.3954454291852	ANKRD17	protein_coding	ankyrin repeat domain 17 [Source:HGNC Symbol;Acc:HGNC:23575]
ENSG00000132470	2.61853361702948	1.15043246806145e-30	9.4824002196243e-29	134.499890353998	129.637038843784	43.0169909950227	ITGB4	protein_coding	integrin subunit beta 4 [Source:HGNC Symbol;Acc:HGNC:6158]
ENSG00000132478	1.41942199277549	0.0365535171090232	0.122872911980443	9.96575580236815	7.2973943365964	7.31807584892146	UNK	protein_coding	unkempt family zinc finger [Source:HGNC Symbol;Acc:HGNC:29369]
ENSG00000132510	1.70852486268062	2.56888261695325e-05	0.000231912478712794	30.8095597128991	21.6227041348335	18.5158443651427	KDM6B	protein_coding	lysine demethylase 6B [Source:HGNC Symbol;Acc:HGNC:29012]
ENSG00000132549	3.19078381421286	0.000179013659984331	0.00133225131988339	11.7035886706764	13.9776203487588	2.51751851788141	VPS13B	protein_coding	vacuolar protein sorting 13 homolog B [Source:HGNC Symbol;Acc:HGNC:2183]
ENSG00000132600	1.70158913004569	0.00368341529892612	0.018758450997578	14.7542141783915	11.4778946403737	8.90967734467146	PRMT7	protein_coding	protein arginine methyltransferase 7 [Source:HGNC Symbol;Acc:HGNC:25557]
ENSG00000132604	1.12202605640812	0.0498298416362754	0.155956388621831	12.6623051262601	11.684944544327	11.4267976642198	TERF2	protein_coding	telomeric repeat binding factor 2 [Source:HGNC Symbol;Acc:HGNC:11729]
ENSG00000132613	1.5062956181545	0.000136665969412112	0.001049545804662	30.3507663056695	25.7123836127283	20.9847963545795	MTSS1L	protein_coding	MTSS1L, I-BAR domain containing [Source:HGNC Symbol;Acc:HGNC:25094]
ENSG00000132669	1.52453245955309	0.0498827857983076	0.156081498777128	7.88195031247021	6.27167657510637	5.38119778439728	RIN2	protein_coding	Ras and Rab interactor 2 [Source:HGNC Symbol;Acc:HGNC:18750]
ENSG00000132670	1.39691265887359	0.0103297962750209	0.0442065321385494	15.3619736364939	12.6936974993021	11.4580223606836	PTPRA	protein_coding	protein tyrosine phosphatase, receptor type A [Source:HGNC Symbol;Acc:HGNC:9664]
ENSG00000132694	2.61530493295804	8.53304102743763e-12	2.13042771212001e-10	47.4054704364428	35.5164717927991	15.1956222817497	ARHGEF11	protein_coding	Rho guanine nucleotide exchange factor 11 [Source:HGNC Symbol;Acc:HGNC:14580]
ENSG00000132740	2.01313314220465	0.00849752931505999	0.0377758654515818	9.6430337851554	9.75581800770569	4.69218891214613	IGHMBP2	protein_coding	immunoglobulin mu binding protein 2 [Source:HGNC Symbol;Acc:HGNC:5542]
ENSG00000132792	1.36643079883076	0.00593169912796767	0.0280479635779815	18.2866046848628	14.3203245757872	13.9306596154945	CTNNBL1	protein_coding	catenin beta like 1 [Source:HGNC Symbol;Acc:HGNC:15879]
ENSG00000132842	2.29965590096081	3.57710404816459e-07	4.88059751877695e-06	30.5324195227822	32.7300345565321	12.1806671785227	AP3B1	protein_coding	adaptor related protein complex 3 beta 1 subunit [Source:HGNC Symbol;Acc:HGNC:566]
ENSG00000132849	2.61858709263219	6.80866587520762e-10	1.40782620519327e-08	38.6476530268651	43.3120229949316	12.3601894082888	PATJ	protein_coding	PATJ, crumbs cell polarity complex component [Source:HGNC Symbol;Acc:HGNC:28881]
ENSG00000132854	1.74477581305072	2.94620035870509e-05	0.000262237981632079	29.4760567122834	25.3085571890983	17.2748700721197	KANK4	protein_coding	KN motif and ankyrin repeat domains 4 [Source:HGNC Symbol;Acc:HGNC:27263]
ENSG00000132952	1.60425450166606	0.0398465516645837	0.131517663941745	8.03867993465756	8.17445026376552	5.19315485740201	USPL1	protein_coding	ubiquitin specific peptidase like 1 [Source:HGNC Symbol;Acc:HGNC:20294]
ENSG00000132953	2.49600600458569	0.000192498772581144	0.00142031283215297	14.886747275033	17.6647386734556	5.18325291411143	XPO4	protein_coding	exportin 4 [Source:HGNC Symbol;Acc:HGNC:17796]
ENSG00000133019	2.42139334849469	0.0409522295877026	0.134466338569826	4.63231516772659	5.16425674071379	1.69848349961969	CHRM3	protein_coding	cholinergic receptor muscarinic 3 [Source:HGNC Symbol;Acc:HGNC:1952]
ENSG00000133026	2.63763349460129	4.3059663046481e-45	5.63239114240601e-43	199.916281261747	231.57337389548	63.0981501006215	MYH10	protein_coding	myosin heavy chain 10 [Source:HGNC Symbol;Acc:HGNC:7568]
ENSG00000133030	2.44111333381965	4.62340645369518e-11	1.07617162986011e-09	47.590180287376	46.4201129904671	17.2125127670998	MPRIP	protein_coding	myosin phosphatase Rho interacting protein [Source:HGNC Symbol;Acc:HGNC:30321]
ENSG00000133056	2.3826112967453	6.76228539835579e-11	1.53832405451443e-09	48.1127266195022	46.5755742147053	18.1216510347321	PIK3C2B	protein_coding	phosphatidylinositol-4-phosphate 3-kinase catalytic subunit type 2 beta [Source:HGNC Symbol;Acc:HGNC:8972]
ENSG00000133067	1.59384266725552	0.0403872650088936	0.133119788309237	8.07079043856816	5.33504912084276	5.25166338300668	LGR6	protein_coding	leucine rich repeat containing G protein-coupled receptor 6 [Source:HGNC Symbol;Acc:HGNC:19719]
ENSG00000133104	1.24387187065015	0.0177757755107626	0.068804658249121	15.6946970270105	14.2967847192903	13.0162371974538	SPART	protein_coding	spartin [Source:HGNC Symbol;Acc:HGNC:18514]
ENSG00000133121	2.5259686916686	0.0329404467037709	0.113844151531643	4.80561810065355	5.33294680975001	1.63882345909818	STARD13	protein_coding	StAR related lipid transfer domain containing 13 [Source:HGNC Symbol;Acc:HGNC:19164]
ENSG00000133131	2.02447866147837	2.69349395065399e-06	3.06946081459945e-05	30.4408381914019	29.2239664534951	14.6961327250205	MORC4	protein_coding	MORC family CW-type zinc finger 4 [Source:HGNC Symbol;Acc:HGNC:23485]
ENSG00000133226	2.59466193488709	1.05224765449571e-46	1.45548830737947e-44	211.106954129911	39.7955591916768	68.6446555896468	SRRM1	protein_coding	serine and arginine repetitive matrix 1 [Source:HGNC Symbol;Acc:HGNC:16638]
ENSG00000133243	1.09126380263743	0.0313653418574675	0.109564738436216	15.948943982473	11.9125373052096	14.7029356522297	BTBD2	protein_coding	BTB domain containing 2 [Source:HGNC Symbol;Acc:HGNC:15504]
ENSG00000133247	1.2500630651225	0.0332468599719726	0.114442995681556	12.5652988778405	11.4845055760677	10.376278165668	KMT5C	protein_coding	lysine methyltransferase 5C [Source:HGNC Symbol;Acc:HGNC:28405]
ENSG00000133275	1.59299570771984	0.00162032090573492	0.00926755788004469	19.1014220651667	14.5738495995164	12.436594422542	CSNK1G2	protein_coding	casein kinase 1 gamma 2 [Source:HGNC Symbol;Acc:HGNC:2455]
ENSG00000133313	1.66164917149894	1.21724894433365e-05	0.000118706432707545	34.6221567693865	33.2915437965023	21.4942916439739	CNDP2	protein_coding	carnosine dipeptidase 2 [Source:HGNC Symbol;Acc:HGNC:24437]
ENSG00000133401	2.77908050623098	0.0114114869863986	0.0480832753481516	6.09791861826402	6.82733137465648	1.74489899676912	PDZD2	protein_coding	PDZ domain containing 2 [Source:HGNC Symbol;Acc:HGNC:18486]
ENSG00000133422	2.31523979617927	2.18317104464426e-07	3.09814626783597e-06	31.4006772226516	28.2600684632444	12.3924635587797	MORC2	protein_coding	MORC family CW-type zinc finger 2 [Source:HGNC Symbol;Acc:HGNC:23573]
ENSG00000133606	1.29356945719862	0.0139240276036093	0.0564180970309205	15.8930916178559	15.8786902770792	12.7344572700567	MKRN1	protein_coding	makorin ring finger protein 1 [Source:HGNC Symbol;Acc:HGNC:7112]
ENSG00000133612	1.60192218457594	0.017293432792172	0.0672404427208393	10.8051880286636	8.23124476747244	6.9916706483761	AGAP3	protein_coding	ArfGAP with GTPase domain, ankyrin repeat and PH domain 3 [Source:HGNC Symbol;Acc:HGNC:16923]
ENSG00000133657	2.51156410759451	5.53609276918499e-20	2.68634437033759e-18	89.0673259394522	105.430830174969	30.6787417036899	ATP13A3	protein_coding	ATPase 13A3 [Source:HGNC Symbol;Acc:HGNC:24113]
ENSG00000133704	2.36134535150499	3.85414186542067e-06	4.28261710142865e-05	24.3615260696863	29.1186183595206	9.31202151807033	IPO8	protein_coding	importin 8 [Source:HGNC Symbol;Acc:HGNC:9853]
ENSG00000133706	2.56332715617346	7.04678461040838e-30	5.61596066236122e-28	133.95720026282	157.515489709212	44.514649793381	LARS	protein_coding	leucyl-tRNA synthetase [Source:HGNC Symbol;Acc:HGNC:6512]
ENSG00000133812	2.30923484947338	2.58301760224439e-05	0.000233013746817159	20.7569695360812	23.7151474365121	8.22602931462164	SBF2	protein_coding	SET binding factor 2 [Source:HGNC Symbol;Acc:HGNC:2135]
ENSG00000133816	2.22455208580262	3.3587035490881e-05	0.000296977505582118	21.1079257411802	21.3530112836852	8.87082301427916	MICAL2	protein_coding	microtubule associated monooxygenase, calponin and LIM domain containing 2 [Source:HGNC Symbol;Acc:HGNC:24693]
ENSG00000133835	1.67322678294427	0.00485703184030739	0.0237599679537639	14.2105265556891	16.0710788295516	8.75173141469667	HSD17B4	protein_coding	hydroxysteroid 17-beta dehydrogenase 4 [Source:HGNC Symbol;Acc:HGNC:5213]
ENSG00000133858	2.12331467689682	0.00037515243855304	0.00257094786192898	16.4520186833599	16.256627154292	7.41673987991687	ZFC3H1	protein_coding	zinc finger C3H1-type containing [Source:HGNC Symbol;Acc:HGNC:28328]
ENSG00000133872	1.16299490351454	0.00397299173135959	0.0200297371157023	25.7779708776569	32.2289237703063	22.6114097245499	SARAF	protein_coding	store-operated calcium entry associated regulatory factor [Source:HGNC Symbol;Acc:HGNC:28789]
ENSG00000134001	1.06066696909368	0.0125383031642968	0.0519937768019119	22.4738349943333	25.2418721925441	21.162154289499	EIF2S1	protein_coding	eukaryotic translation initiation factor 2 subunit alpha [Source:HGNC Symbol;Acc:HGNC:3265]
ENSG00000134013	1.79159995165959	0.00940036756754811	0.0410464525790544	10.9817201034581	10.1770615459732	6.23046278647134	LOXL2	protein_coding	lysyl oxidase like 2 [Source:HGNC Symbol;Acc:HGNC:6666]
ENSG00000134057	1.70941533729271	9.62044806619209e-20	4.63089888114222e-18	143.684430751618	146.601094506547	86.2977915471066	CCNB1	protein_coding	cyclin B1 [Source:HGNC Symbol;Acc:HGNC:1579]
ENSG00000134107	1.29606286139789	3.21918817937221e-07	4.4324611613919e-06	68.4116383895121	64.1598539920728	54.7206762125157	BHLHE40	protein_coding	basic helix-loop-helix family member e40 [Source:HGNC Symbol;Acc:HGNC:1046]
ENSG00000134109	2.44425404187724	1.63665819590554e-07	2.38156526354623e-06	30.0726448031542	35.7817115867749	10.853082460624	EDEM1	protein_coding	ER degradation enhancing alpha-mannosidase like protein 1 [Source:HGNC Symbol;Acc:HGNC:18967]
ENSG00000134243	1.85205345611215	6.04892342948112e-12	1.54878179894417e-10	73.6018264367406	79.3400598693179	40.0442541727795	SORT1	protein_coding	sortilin 1 [Source:HGNC Symbol;Acc:HGNC:11186]
ENSG00000134250	3.37754776198963	6.3591393693461e-12	1.61107122464655e-10	37.4752452610194	45.8480284911238	7.08233649921198	NOTCH2	protein_coding	notch 2 [Source:HGNC Symbol;Acc:HGNC:7882]
ENSG00000134262	2.54609379626391	0.0248530480897681	0.090713248623679	5.27112210710913	4.78915917670734	1.77266934347621	AP4B1	protein_coding	adaptor related protein complex 4 beta 1 subunit [Source:HGNC Symbol;Acc:HGNC:572]
ENSG00000134294	1.71012349222583	5.01766258514449e-12	1.2929882558807e-10	82.8165852874887	92.8814027281302	49.7157635457843	SLC38A2	protein_coding	solute carrier family 38 member 2 [Source:HGNC Symbol;Acc:HGNC:13448]
ENSG00000134313	2.57502639349117	3.08323191206827e-06	3.48718165693886e-05	22.5035175456589	28.3996805876476	7.41763545766839	KIDINS220	protein_coding	kinase D interacting substrate 220 [Source:HGNC Symbol;Acc:HGNC:29508]
ENSG00000134317	1.75537899585524	6.15558066185835e-11	1.40829387233466e-09	71.6241559355854	74.1318836380501	41.6689970287924	GRHL1	protein_coding	grainyhead like transcription factor 1 [Source:HGNC Symbol;Acc:HGNC:17923]
ENSG00000134318	1.85548920217453	0.000826625996111996	0.00514887020559615	17.3506770421252	19.8470456912048	9.4174599350555	ROCK2	protein_coding	Rho associated coiled-coil containing protein kinase 2 [Source:HGNC Symbol;Acc:HGNC:10252]
ENSG00000134323	1.17083189801573	6.17848643115248e-09	1.1097299360073e-07	103.816680194038	82.0173732734502	90.570523406262	MYCN	protein_coding	MYCN proto-oncogene, bHLH transcription factor [Source:HGNC Symbol;Acc:HGNC:7559]
ENSG00000134324	2.64224715411028	9.7391114217092e-05	0.000776162032111579	15.2654942975476	16.1251960136595	4.80275556210259	LPIN1	protein_coding	lipin 1 [Source:HGNC Symbol;Acc:HGNC:13345]
ENSG00000134352	1.83029945214791	1.36280052154503e-11	3.31982620977185e-10	72.2797807091854	90.124348874073	39.9224376939616	IL6ST	protein_coding	interleukin 6 signal transducer [Source:HGNC Symbol;Acc:HGNC:6021]
ENSG00000134369	3.00601679541832	7.2701597744343e-65	1.41111456008939e-62	254.739797907126	179.744521234953	62.2831886611111	NAV1	protein_coding	neuron navigator 1 [Source:HGNC Symbol;Acc:HGNC:15989]
ENSG00000134452	1.92429108696376	1.48096947110313e-05	0.000141556684791542	27.7239922615272	26.69911241841	14.3470196466506	FBXO18	protein_coding	F-box protein, helicase, 18 [Source:HGNC Symbol;Acc:HGNC:13620]
ENSG00000134644	2.31210809165895	2.29239875581259e-17	9.6795532026136e-16	84.143182541349	91.8178462724219	33.2797693054592	PUM1	protein_coding	pumilio RNA binding family member 1 [Source:HGNC Symbol;Acc:HGNC:14957]
ENSG00000134684	1.60720942471032	1.31442288941739e-06	1.60913174478625e-05	44.4104634325945	39.1608214310047	28.6313826114247	YARS	protein_coding	tyrosyl-tRNA synthetase [Source:HGNC Symbol;Acc:HGNC:12840]
ENSG00000134686	1.56960835885917	0.00333008192452969	0.0172066148045471	16.9248486066124	14.6265887317261	11.199557318173	PHC2	protein_coding	polyhomeotic homolog 2 [Source:HGNC Symbol;Acc:HGNC:3183]
ENSG00000134697	1.179162118546	0.000746427934859918	0.00469551164040996	34.5592599362511	32.4850621659448	29.9761965689167	GNL2	protein_coding	G protein nucleolar 2 [Source:HGNC Symbol;Acc:HGNC:29925]
ENSG00000134744	2.12736792342337	2.1850297231397e-05	0.000200875841774356	23.3765682919619	25.1929880691241	10.5088322954772	ZCCHC11	protein_coding	zinc finger CCHC-type containing 11 [Source:HGNC Symbol;Acc:HGNC:28981]
ENSG00000134759	2.31635218983313	0.00890067654035746	0.0391200662843907	7.993990692094	10.0088209554901	3.15244421569698	ELP2	protein_coding	elongator acetyltransferase complex subunit 2 [Source:HGNC Symbol;Acc:HGNC:18248]
ENSG00000134762	2.83060689457665	0.0028669602353214	0.0151320173122183	8.31204064489996	10.7555838213523	2.29501399727226	DSC3	protein_coding	desmocollin 3 [Source:HGNC Symbol;Acc:HGNC:3037]
ENSG00000134815	2.05379645203515	0.00254191596100253	0.0136377247769525	12.3605551373947	10.7485694955822	5.84734745523233	DHX34	protein_coding	DExH-box helicase 34 [Source:HGNC Symbol;Acc:HGNC:16719]
ENSG00000134871	3.20019693378836	2.78763255470562e-97	8.82799214824407e-95	364.106596968297	442.36501252998	77.8123515423987	COL4A2	protein_coding	collagen type IV alpha 2 chain [Source:HGNC Symbol;Acc:HGNC:2203]
ENSG00000134882	1.23335130530518	0.000783254118075535	0.00490409992555723	31.9350970137298	36.1068556900168	26.678890428031	UBAC2	protein_coding	UBA domain containing 2 [Source:HGNC Symbol;Acc:HGNC:20486]
ENSG00000134900	2.35486854381678	9.8920565859293e-06	9.83809991364241e-05	22.3744656950241	25.2222905914089	8.59096336816937	TPP2	protein_coding	tripeptidyl peptidase 2 [Source:HGNC Symbol;Acc:HGNC:12016]
ENSG00000134905	1.5870739256218	0.0222629168353798	0.0828422823738284	10.0990290550848	7.42829040650671	6.60234214320016	CARS2	protein_coding	cysteinyl-tRNA synthetase 2, mitochondrial [Source:HGNC Symbol;Acc:HGNC:25695]
ENSG00000134909	2.12054539784367	0.00184809597432034	0.0103973758555264	12.6272234796565	12.9347769999536	5.70342002999648	ARHGAP32	protein_coding	Rho GTPase activating protein 32 [Source:HGNC Symbol;Acc:HGNC:17399]
ENSG00000134910	1.52055243972702	2.15376087069799e-07	3.06001869161507e-06	55.3235428851173	62.9673721833784	37.8750619250654	STT3A	protein_coding	STT3A, catalytic subunit of the oligosaccharyltransferase complex [Source:HGNC Symbol;Acc:HGNC:6172]
ENSG00000134982	1.67209341947712	0.0120036924149136	0.0501049027128236	11.3162925723413	12.4484479486331	6.97475816618926	APC	protein_coding	APC, WNT signaling pathway regulator [Source:HGNC Symbol;Acc:HGNC:583]
ENSG00000134987	2.7053879192805	1.85063311930248e-06	2.17485536696153e-05	22.2898647906115	26.3257196491132	6.71243019126384	WDR36	protein_coding	WD repeat domain 36 [Source:HGNC Symbol;Acc:HGNC:30696]
ENSG00000135018	1.03346929131381	0.00418042699455689	0.0209526274271127	30.8633764952037	35.7903135524284	29.6151162733881	UBQLN1	protein_coding	ubiquilin 1 [Source:HGNC Symbol;Acc:HGNC:12508]
ENSG00000135040	2.41539233948304	2.0743589305308e-09	4.04584041653285e-08	39.9194000184457	45.8522669081357	14.6978469747488	NAA35	protein_coding	N(alpha)-acetyltransferase 35, NatC auxiliary subunit [Source:HGNC Symbol;Acc:HGNC:24340]
ENSG00000135047	1.28058788221133	1.754481879798e-10	3.8179810020776e-09	108.683211753294	100.169794607697	87.8703509593689	CTSL	protein_coding	cathepsin L [Source:HGNC Symbol;Acc:HGNC:2537]
ENSG00000135048	3.22445309836083	5.31340519143749e-50	8.19763052227677e-48	182.531959420389	222.763392269281	38.3580989597301	TMEM2	protein_coding	transmembrane protein 2 [Source:HGNC Symbol;Acc:HGNC:11869]
ENSG00000135049	1.84795868639132	0.00217702386905487	0.0119845861117138	14.6590425991842	15.5851507157288	7.99815604814859	AGTPBP1	protein_coding	ATP/GTP binding protein 1 [Source:HGNC Symbol;Acc:HGNC:17258]
ENSG00000135069	1.02355635701838	0.0097870743592959	0.0423813072471273	25.5067107059952	31.195608958126	24.6438497558764	PSAT1	protein_coding	phosphoserine aminotransferase 1 [Source:HGNC Symbol;Acc:HGNC:19129]
ENSG00000135074	1.60484729761198	0.00253024830979205	0.0135811811596956	17.3422980826427	15.9698428909727	11.198883667637	ADAM19	protein_coding	ADAM metallopeptidase domain 19 [Source:HGNC Symbol;Acc:HGNC:197]
ENSG00000135108	2.1325077567315	0.000130587669290991	0.00100801283659255	18.9247080653571	24.1445132462979	8.47726285623154	FBXO21	protein_coding	F-box protein 21 [Source:HGNC Symbol;Acc:HGNC:13592]
ENSG00000135111	1.62189717368025	0.00450704448737385	0.0222925496757324	15.1111665272416	15.5824851057212	9.64347489179326	TBX3	protein_coding	T-box 3 [Source:HGNC Symbol;Acc:HGNC:11602]
ENSG00000135148	1.85611729336094	0.00948324562107477	0.0413034302584197	10.4386352061553	10.3569353600674	5.66333173578188	TRAFD1	protein_coding	TRAF-type zinc finger domain containing 1 [Source:HGNC Symbol;Acc:HGNC:24808]
ENSG00000135249	1.91560715108471	0.0126381145690189	0.0522815643601144	9.24573508073676	11.059926268244	4.81350574662798	RINT1	protein_coding	RAD50 interactor 1 [Source:HGNC Symbol;Acc:HGNC:21876]
ENSG00000135269	1.03431196445843	0.0236146859020103	0.0871982602469443	19.2470212044435	16.7870123955681	18.4577967856982	TES	protein_coding	testin LIM domain protein [Source:HGNC Symbol;Acc:HGNC:14620]
ENSG00000135299	1.45744499734923	0.00196306639407592	0.0109418902206159	20.9994099646056	18.3733335529299	15.0192308517543	ANKRD6	protein_coding	ankyrin repeat domain 6 [Source:HGNC Symbol;Acc:HGNC:17280]
ENSG00000135317	2.11987103347139	0.000171921250426211	0.00128903447204301	18.3926506908563	21.3522815510298	8.31141210583201	SNX14	protein_coding	sorting nexin 14 [Source:HGNC Symbol;Acc:HGNC:14977]
ENSG00000135341	1.34543469914044	0.0181789225595733	0.0700048493062097	13.7981336065049	15.9151745688637	10.6654554471656	MAP3K7	protein_coding	mitogen-activated protein kinase kinase kinase 7 [Source:HGNC Symbol;Acc:HGNC:6859]
ENSG00000135372	2.08242129973413	1.98630626547029e-08	3.33843709478624e-07	41.9946651727142	40.7827107872232	19.4759257309611	NAT10	protein_coding	N-acetyltransferase 10 [Source:HGNC Symbol;Acc:HGNC:29830]
ENSG00000135387	1.43974759059611	9.25521914768761e-12	2.29171414039656e-10	103.706791736509	107.869995649239	75.0888148642429	CAPRIN1	protein_coding	cell cycle associated protein 1 [Source:HGNC Symbol;Acc:HGNC:6743]
ENSG00000135457	1.24500604465842	0.0191854714739184	0.0732480849356391	15.2996467502462	18.0165911300493	12.6786350505481	TFCP2	protein_coding	transcription factor CP2 [Source:HGNC Symbol;Acc:HGNC:11748]
ENSG00000135473	2.35166320442915	0.0195582885030788	0.0742943320221119	6.25435281394792	6.32582977011958	2.40678044365448	PAN2	protein_coding	PAN2 poly(A) specific ribonuclease subunit [Source:HGNC Symbol;Acc:HGNC:20074]
ENSG00000135476	2.87545259758855	1.22416044025752e-06	1.50629312250092e-05	21.6604573298169	20.8315384249782	5.79756198406026	ESPL1	protein_coding	extra spindle pole bodies like 1, separase [Source:HGNC Symbol;Acc:HGNC:16856]
ENSG00000135540	1.72666604190573	0.0142317565693523	0.0574136636123317	10.2987886544979	9.87753858729061	6.11199705683834	NHSL1	protein_coding	NHS like 1 [Source:HGNC Symbol;Acc:HGNC:21021]
ENSG00000135587	1.39777399926861	0.0325397216450135	0.112750650813732	10.6637645976631	10.033870220172	7.94902586594886	SMPD2	protein_coding	sphingomyelin phosphodiesterase 2 [Source:HGNC Symbol;Acc:HGNC:11121]
ENSG00000135597	1.41847959967957	0.0355737771964737	0.120522194477017	10.0814671865813	9.98281246411572	7.40788266423522	REPS1	protein_coding	RALBP1 associated Eps domain containing 1 [Source:HGNC Symbol;Acc:HGNC:15578]
ENSG00000135624	1.36105451699555	1.15877354009414e-17	4.92744903939676e-16	177.860990020482	166.505664007684	135.999631515075	CCT7	protein_coding	chaperonin containing TCP1 subunit 7 [Source:HGNC Symbol;Acc:HGNC:1622]
ENSG00000135631	2.25303158229525	0.000833477297490971	0.00518349653643739	13.4878958824866	13.976870672081	5.55762678583017	RAB11FIP5	protein_coding	RAB11 family interacting protein 5 [Source:HGNC Symbol;Acc:HGNC:24845]
ENSG00000135636	2.78161156443258	0.00683829345790202	0.0314933117001121	6.96301801020953	6.72903825540814	1.98895181989521	DYSF	protein_coding	dysferlin [Source:HGNC Symbol;Acc:HGNC:3097]
ENSG00000135637	2.03207905001008	0.0450737722914146	0.144183353470198	5.52410295280558	3.59179351410148	2.65289632404607	CCDC142	protein_coding	coiled-coil domain containing 142 [Source:HGNC Symbol;Acc:HGNC:25889]
ENSG00000135677	1.91462196607465	4.92599309692995e-09	9.02273986734475e-08	50.9026658602615	62.7821543610603	26.5190002358184	GNS	protein_coding	glucosamine (N-acetyl)-6-sulfatase [Source:HGNC Symbol;Acc:HGNC:4422]
ENSG00000135686	2.62393974035133	6.21832743697349e-06	6.56991680215443e-05	20.6814631551217	23.7493400529794	6.58979574547373	KLHL36	protein_coding	kelch like family member 36 [Source:HGNC Symbol;Acc:HGNC:17844]
ENSG00000135720	1.14376012747852	0.00457272478991752	0.0225802913918208	25.6614335244965	24.9881344370484	22.8113017337703	DYNC1LI2	protein_coding	dynein cytoplasmic 1 light intermediate chain 2 [Source:HGNC Symbol;Acc:HGNC:2966]
ENSG00000135723	1.58978423548536	0.00039816613681938	0.00271474860650675	24.1780348888597	21.7958057323569	15.7769671059327	FHOD1	protein_coding	formin homology 2 domain containing 1 [Source:HGNC Symbol;Acc:HGNC:17905]
ENSG00000135763	2.93012410533577	8.27492242873828e-07	1.06162490946094e-05	21.9395896196145	24.7185304030657	5.65390510129765	URB2	protein_coding	URB2 ribosome biogenesis 2 homolog (S. cerevisiae) [Source:HGNC Symbol;Acc:HGNC:28967]
ENSG00000135776	1.53295637527338	0.032307375894428	0.112171656524393	9.31620087867383	10.6481997356271	6.32336505700901	ABCB10	protein_coding	ATP binding cassette subfamily B member 10 [Source:HGNC Symbol;Acc:HGNC:41]
ENSG00000135828	2.74684392384336	0.0367709072225965	0.123465708012479	4.2059524580935	4.60490383775471	1.23071418574256	RNASEL	protein_coding	ribonuclease L [Source:HGNC Symbol;Acc:HGNC:10050]
ENSG00000135829	2.75997905618769	4.62096933427975e-47	6.54220529043794e-45	199.154667344943	230.296879804416	57.7469787238134	DHX9	protein_coding	DExH-box helicase 9 [Source:HGNC Symbol;Acc:HGNC:2750]
ENSG00000135837	2.18311653934999	0.000176573595828969	0.00131980537404088	17.6636983553767	17.725795309948	7.63964782677785	CEP350	protein_coding	centrosomal protein 350 [Source:HGNC Symbol;Acc:HGNC:24238]
ENSG00000135862	2.83059519686638	3.59538560909752e-101	1.35208970062124e-98	426.086255203596	492.932793797729	117.646422867429	LAMC1	protein_coding	laminin subunit gamma 1 [Source:HGNC Symbol;Acc:HGNC:6492]
ENSG00000135870	1.81324606035274	0.0168980361435317	0.0658946749680042	9.13925522657118	8.16504308834613	5.10792619812809	RC3H1	protein_coding	ring finger and CCCH-type domains 1 [Source:HGNC Symbol;Acc:HGNC:29434]
ENSG00000135912	2.18015131226902	2.38249864636752e-11	5.69999775554407e-10	56.1367454817604	56.5509277345125	24.329408612465	TTLL4	protein_coding	tubulin tyrosine ligase like 4 [Source:HGNC Symbol;Acc:HGNC:28976]
ENSG00000135917	1.18472719364484	0.0109941259342594	0.0466185029925573	19.508511630446	22.195715057611	16.8562504950834	SLC19A3	protein_coding	solute carrier family 19 member 3 [Source:HGNC Symbol;Acc:HGNC:16266]
ENSG00000135932	1.12975178075458	0.0108723232432196	0.0461345338183725	21.1128036687899	23.5244906472641	18.9509941314345	CAB39	protein_coding	calcium binding protein 39 [Source:HGNC Symbol;Acc:HGNC:20292]
ENSG00000135945	2.20316738276837	0.000566694903018809	0.00370630786028714	14.7541228402572	14.9184358140001	6.29316601902941	REV1	protein_coding	REV1, DNA directed polymerase [Source:HGNC Symbol;Acc:HGNC:14060]
ENSG00000135966	1.47628015196295	0.00688347562415541	0.031580535898241	15.6988247149349	14.7611702818435	11.0825013855951	TGFBRAP1	protein_coding	transforming growth factor beta receptor associated protein 1 [Source:HGNC Symbol;Acc:HGNC:16836]
ENSG00000136021	1.79693712095145	0.000691500649381366	0.00440758411793187	18.6655985128389	21.9083846501903	10.5507955636286	SCYL2	protein_coding	SCY1 like pseudokinase 2 [Source:HGNC Symbol;Acc:HGNC:19286]
ENSG00000136026	1.56900122359095	0.00802140580532789	0.0360050717871376	13.8128020985812	13.1528407953531	9.14409268945837	CKAP4	protein_coding	cytoskeleton associated protein 4 [Source:HGNC Symbol;Acc:HGNC:16991]
ENSG00000136044	1.5367380158158	0.0424321484173841	0.138045005151338	8.34213446444731	10.281787704409	5.64739557538216	APPL2	protein_coding	adaptor protein, phosphotyrosine interacting with PH domain and leucine zipper 2 [Source:HGNC Symbol;Acc:HGNC:18242]
ENSG00000136048	1.36861852121172	0.010695363217724	0.0455120229710362	15.6984414652539	19.6171446436354	11.9408865489524	DRAM1	protein_coding	DNA damage regulated autophagy modulator 1 [Source:HGNC Symbol;Acc:HGNC:25645]
ENSG00000136051	2.37330006682619	8.44621866682458e-06	8.59186774611724e-05	22.5121718878123	29.850213641211	8.53410828094372	WASHC4	protein_coding	WASH complex subunit 4 [Source:HGNC Symbol;Acc:HGNC:29174]
ENSG00000136068	3.64301085530095	1.20245720487707e-98	3.91091081175424e-96	332.296919018578	381.875081815202	52.2451564805564	FLNB	protein_coding	filamin B [Source:HGNC Symbol;Acc:HGNC:3755]
ENSG00000136111	2.25243742134035	0.00106787124423425	0.0064318130896471	12.9374171095434	14.5852266292443	5.33300038123722	TBC1D4	protein_coding	TBC1 domain family member 4 [Source:HGNC Symbol;Acc:HGNC:19165]
ENSG00000136141	1.40348578865172	0.034402323462102	0.117646365599015	10.3772411986685	8.49301261773366	7.70487951698039	LRCH1	protein_coding	leucine rich repeats and calponin homology domain containing 1 [Source:HGNC Symbol;Acc:HGNC:20309]
ENSG00000136143	1.58307518827689	0.0252450135165749	0.0919486963252006	9.71294024037169	9.87756221075778	6.36755729312494	SUCLA2	protein_coding	succinate-CoA ligase ADP-forming beta subunit [Source:HGNC Symbol;Acc:HGNC:11448]
ENSG00000136144	2.03478833726807	0.0192431765968154	0.0734218095009753	7.52408756328219	9.48535217660193	3.60659003501757	RCBTB1	protein_coding	RCC1 and BTB domain containing protein 1 [Source:HGNC Symbol;Acc:HGNC:18243]
ENSG00000136152	2.46088102505591	0.000272394771627088	0.00194655503667481	14.4203119520987	16.8584267465473	5.14459170129052	COG3	protein_coding	component of oligomeric golgi complex 3 [Source:HGNC Symbol;Acc:HGNC:18619]
ENSG00000136167	2.02665404242799	5.53327376034348e-43	6.86468210638902e-41	260.623308613104	290.957319319725	125.633326146504	LCP1	protein_coding	lymphocyte cytosolic protein 1 [Source:HGNC Symbol;Acc:HGNC:6528]
ENSG00000136205	2.86879234358944	4.12265643196167e-23	2.46826106976253e-21	90.4084393895443	101.132658351097	24.3103766450939	TNS3	protein_coding	tensin 3 [Source:HGNC Symbol;Acc:HGNC:21616]
ENSG00000136270	1.25315007736117	0.00685117641698065	0.0314923823536842	20.1888048459848	17.3735390271971	16.6360458736179	TBRG4	protein_coding	transforming growth factor beta regulator 4 [Source:HGNC Symbol;Acc:HGNC:17443]
ENSG00000136271	1.16302782839755	0.019394115366996	0.0738805901634789	16.9825659953529	13.4351838111054	14.896090784484	DDX56	protein_coding	DEAD-box helicase 56 [Source:HGNC Symbol;Acc:HGNC:18193]
ENSG00000136295	1.62188798846942	2.46766182101197e-05	0.00022428883953216	33.3207107271354	28.0645325723673	21.2643731043153	TTYH3	protein_coding	tweety family member 3 [Source:HGNC Symbol;Acc:HGNC:22222]
ENSG00000136381	2.3561930081702	1.3195310925618e-05	0.000127646601028044	21.7298822900993	28.2689695676075	8.33581109942186	IREB2	protein_coding	iron responsive element binding protein 2 [Source:HGNC Symbol;Acc:HGNC:6115]
ENSG00000136383	2.38497469219694	0.0456101388590877	0.145628127097443	4.50952397531685	4.90931871755597	1.69573131610551	ALPK3	protein_coding	alpha kinase 3 [Source:HGNC Symbol;Acc:HGNC:17574]
ENSG00000136448	1.36747712699321	0.000540441619698395	0.00354810390150054	28.8791654537367	25.3656210829352	21.9840785393381	NMT1	protein_coding	N-myristoyltransferase 1 [Source:HGNC Symbol;Acc:HGNC:7857]
ENSG00000136478	2.2063410067509	0.000366415371040468	0.00252256440223169	15.7365677532749	15.7552542260785	6.69746501767941	TEX2	protein_coding	testis expressed 2 [Source:HGNC Symbol;Acc:HGNC:30884]
ENSG00000136485	1.58287201669819	0.00065803836560398	0.00422788771579193	22.5142080467388	22.5579146617604	14.7618225446115	DCAF7	protein_coding	DDB1 and CUL4 associated factor 7 [Source:HGNC Symbol;Acc:HGNC:30915]
ENSG00000136504	1.56445926407457	0.0357005309348303	0.120781610702769	8.7059924898424	8.60784371746917	5.78155131097392	KAT7	protein_coding	lysine acetyltransferase 7 [Source:HGNC Symbol;Acc:HGNC:17016]
ENSG00000136536	1.30859552091389	0.0150651506381479	0.0601706016526624	15.2527188521682	17.7396202258596	12.0947256855495	MARCH7	protein_coding	membrane associated ring-CH-type finger 7 [Source:HGNC Symbol;Acc:HGNC:17393]
ENSG00000136628	3.10606166950139	1.05229756502864e-34	9.97114086421629e-33	128.967908920161	161.110726883974	29.4197642996998	EPRS	protein_coding	glutamyl-prolyl-tRNA synthetase [Source:HGNC Symbol;Acc:HGNC:3418]
ENSG00000136631	1.82873054176739	0.00249327814586869	0.0134066618442287	14.4762700424355	15.9036737214159	8.00440750481999	VPS45	protein_coding	vacuolar protein sorting 45 homolog [Source:HGNC Symbol;Acc:HGNC:14579]
ENSG00000136636	1.72223651726888	0.00354151498712676	0.0181278568077769	14.6289202620667	16.8695353342525	8.70848650179132	KCTD3	protein_coding	potassium channel tetramerization domain containing 3 [Source:HGNC Symbol;Acc:HGNC:21305]
ENSG00000136699	1.44765881392259	3.07677446795943e-05	0.000273253903671024	38.4439705905064	36.0328802655665	27.6831031853582	SMPD4	protein_coding	sphingomyelin phosphodiesterase 4 [Source:HGNC Symbol;Acc:HGNC:32949]
ENSG00000136709	2.34976635382339	1.71903174414179e-07	2.48639759723586e-06	31.3823153662541	36.4442677652587	12.0923327328299	WDR33	protein_coding	WD repeat domain 33 [Source:HGNC Symbol;Acc:HGNC:25651]
ENSG00000136715	1.28284706430344	0.000110343357929066	0.000870165117508766	39.7992124949655	37.319983205116	32.1273048487356	SAP130	protein_coding	Sin3A associated protein 130 [Source:HGNC Symbol;Acc:HGNC:29813]
ENSG00000136720	2.00196230002608	0.0164050429282517	0.064431555678388	8.07713985603747	8.14865425321696	3.96079314711186	HS6ST1	protein_coding	heparan sulfate 6-O-sulfotransferase 1 [Source:HGNC Symbol;Acc:HGNC:5201]
ENSG00000136731	3.15558156152481	1.49834744380075e-21	8.01382806164365e-20	76.5448713067434	96.9830501279212	16.872003432	UGGT1	protein_coding	UDP-glucose glycoprotein glucosyltransferase 1 [Source:HGNC Symbol;Acc:HGNC:15663]
ENSG00000136758	2.15850382331411	1.91018243589218e-15	6.76092218633132e-14	80.4342202973829	103.938561768018	35.3868350222812	YME1L1	protein_coding	YME1 like 1 ATPase [Source:HGNC Symbol;Acc:HGNC:12843]
ENSG00000136802	1.64219416847038	6.89934256936733e-05	0.000572993019184034	29.1417479068622	24.9720352208566	18.3375434205045	LRRC8A	protein_coding	leucine rich repeat containing 8 VRAC subunit A [Source:HGNC Symbol;Acc:HGNC:19027]
ENSG00000136813	2.90123954692612	3.89379411723312e-19	1.84479993727494e-17	72.8867363119239	80.2382201376976	19.1630060819557	KIAA0368	protein_coding	KIAA0368 [Source:HGNC Symbol;Acc:HGNC:29020]
ENSG00000136816	1.63161465978007	0.00473524376301915	0.0232492547711842	14.8159604064446	17.7073626891261	9.39161144557521	TOR1B	protein_coding	torsin family 1 member B [Source:HGNC Symbol;Acc:HGNC:11995]
ENSG00000136824	1.61141258486483	1.62792239567754e-05	0.000153770942775381	35.1306263614602	41.7892905098166	22.5827918368245	SMC2	protein_coding	structural maintenance of chromosomes 2 [Source:HGNC Symbol;Acc:HGNC:14011]
ENSG00000136826	2.00677396109847	7.85440965235518e-05	0.000641248071617654	21.8008856141074	21.606780570516	10.6549211729455	KLF4	protein_coding	Kruppel like factor 4 [Source:HGNC Symbol;Acc:HGNC:6348]
ENSG00000136830	1.54700266367871	6.76931705335443e-13	1.8900687104424e-11	103.517144985444	99.5952122418206	69.581428751598	FAM129B	protein_coding	family with sequence similarity 129 member B [Source:HGNC Symbol;Acc:HGNC:25282]
ENSG00000136848	2.68703342544887	1.12496921484269e-06	1.39854127390671e-05	23.3970866938584	22.5842992649006	7.13607466602779	DAB2IP	protein_coding	DAB2 interacting protein [Source:HGNC Symbol;Acc:HGNC:17294]
ENSG00000136854	1.33043710735658	0.000366231112002337	0.00252273909664346	31.9478641365334	27.6811706212898	24.9525890313903	STXBP1	protein_coding	syntaxin binding protein 1 [Source:HGNC Symbol;Acc:HGNC:11444]
ENSG00000136861	2.29470789113789	2.4314383503275e-07	3.41422743382044e-06	31.4925461821407	28.2323355220412	12.6068658064297	CDK5RAP2	protein_coding	CDK5 regulatory subunit associated protein 2 [Source:HGNC Symbol;Acc:HGNC:18672]
ENSG00000136875	1.46754958575794	0.000528337950498219	0.00348384597057291	26.0515746630746	23.6987798431459	18.5026014935811	PRPF4	protein_coding	pre-mRNA processing factor 4 [Source:HGNC Symbol;Acc:HGNC:17349]
ENSG00000136878	2.10044157599833	0.0126155899006656	0.0522422604489364	8.20304794439097	6.83872349091576	3.75711590485326	USP20	protein_coding	ubiquitin specific peptidase 20 [Source:HGNC Symbol;Acc:HGNC:12619]
ENSG00000136891	1.87728476587122	1.75426434474994e-06	2.07579322760283e-05	34.8985486640982	40.6712147820948	18.6579361665881	TEX10	protein_coding	testis expressed 10 [Source:HGNC Symbol;Acc:HGNC:25988]
ENSG00000136925	1.88445236263648	0.00486320734308399	0.0237805108357061	12.0508821252265	15.125745115331	6.410876542546	TSTD2	protein_coding	thiosulfate sulfurtransferase like domain containing 2 [Source:HGNC Symbol;Acc:HGNC:30087]
ENSG00000136937	2.16240547955577	3.45872995836288e-08	5.61705213480957e-07	38.6725308162434	44.608524279739	16.967933119361	NCBP1	protein_coding	nuclear cap binding protein subunit 1 [Source:HGNC Symbol;Acc:HGNC:7658]
ENSG00000136950	1.03941978599971	0.0236848297332483	0.087376836606349	19.0729176175954	20.7972260424745	18.2261886398538	ARPC5L	protein_coding	actin related protein 2/3 complex subunit 5 like [Source:HGNC Symbol;Acc:HGNC:23366]
ENSG00000136997	1.1898178807413	5.62871086414593e-05	0.000477013426331916	48.6105541421675	36.3583731037592	41.8538064925085	MYC	protein_coding	MYC proto-oncogene, bHLH transcription factor [Source:HGNC Symbol;Acc:HGNC:7553]
ENSG00000137054	1.64703091676375	0.000634105830862002	0.00408502653564954	21.3882178511393	24.6978103143264	13.4135629234673	POLR1E	protein_coding	RNA polymerase I subunit E [Source:HGNC Symbol;Acc:HGNC:17631]
ENSG00000137055	1.26603412226386	0.0139596926912845	0.0565245430171323	16.4220524576224	21.4639899071983	13.411842675071	PLAA	protein_coding	phospholipase A2 activating protein [Source:HGNC Symbol;Acc:HGNC:9043]
ENSG00000137073	1.43307127769955	7.71496922894512e-07	9.96158151299631e-06	54.8911286121666	47.5056454090797	39.928222915834	UBAP2	protein_coding	ubiquitin associated protein 2 [Source:HGNC Symbol;Acc:HGNC:14185]
ENSG00000137076	3.17853639499864	1.67926850127542e-50	2.7308536681552e-48	186.79464110551	202.119123933611	40.5233067578404	TLN1	protein_coding	talin 1 [Source:HGNC Symbol;Acc:HGNC:11845]
ENSG00000137145	3.18360807761021	2.8650058598924e-15	9.99347261389715e-14	52.0844965542957	64.1455463582813	11.2595804028822	DENND4C	protein_coding	DENN domain containing 4C [Source:HGNC Symbol;Acc:HGNC:26079]
ENSG00000137166	1.33806212192605	0.00645496606424743	0.0300964981081571	18.5039055818915	14.6585440760515	14.3761246794329	FOXP4	protein_coding	forkhead box P4 [Source:HGNC Symbol;Acc:HGNC:20842]
ENSG00000137171	1.82280313899478	0.0475618049365301	0.150028508677904	6.24118575539224	5.2533373373958	3.4651652399528	KLC4	protein_coding	kinesin light chain 4 [Source:HGNC Symbol;Acc:HGNC:21624]
ENSG00000137177	2.43562143321395	8.6170501331039e-05	0.000695024003363085	16.9784770203016	17.4581311870626	6.16423068942036	KIF13A	protein_coding	kinesin family member 13A [Source:HGNC Symbol;Acc:HGNC:14566]
ENSG00000137200	2.19560938220437	1.69137799581897e-07	2.45229431345608e-06	34.1127046866757	34.2098615303334	14.6267262531268	CMTR1	protein_coding	cap methyltransferase 1 [Source:HGNC Symbol;Acc:HGNC:21077]
ENSG00000137216	1.55177679799926	0.000625191166520842	0.00403623953750634	23.3646319056597	17.820766152394	15.6531894763437	TMEM63B	protein_coding	transmembrane protein 63B [Source:HGNC Symbol;Acc:HGNC:17735]
ENSG00000137266	2.39161581979982	4.1784529486824e-05	0.000362012259067271	18.8842623955506	19.7664497059012	7.06849879123514	SLC22A23	protein_coding	solute carrier family 22 member 23 [Source:HGNC Symbol;Acc:HGNC:21106]
ENSG00000137269	1.42664020228052	0.00444844159716095	0.0221208868513367	18.3061697911306	19.7848766183768	13.3755378262178	LRRC1	protein_coding	leucine rich repeat containing 1 [Source:HGNC Symbol;Acc:HGNC:14307]
ENSG00000137275	1.66961135251595	0.0347715352420847	0.118672902751913	8.00852152939514	7.23525469284034	4.94452424624034	RIPK1	protein_coding	receptor interacting serine/threonine kinase 1 [Source:HGNC Symbol;Acc:HGNC:10019]
ENSG00000137460	2.19049947949068	2.03394176228453e-06	2.36259219761893e-05	28.2160124049036	29.0702140500151	12.1412904995679	FHDC1	protein_coding	FH2 domain containing 1 [Source:HGNC Symbol;Acc:HGNC:29363]
ENSG00000137474	2.20713656224993	6.39218993442263e-07	8.33408598817355e-06	30.7124552315737	25.5417420920231	13.0639794420327	MYO7A	protein_coding	myosin VIIA [Source:HGNC Symbol;Acc:HGNC:7606]
ENSG00000137478	1.48844865340761	0.0140807995295358	0.0569191607451912	12.8007287349451	11.5201731621957	8.9607067415945	FCHSD2	protein_coding	FCH and double SH3 domains 2 [Source:HGNC Symbol;Acc:HGNC:29114]
ENSG00000137486	1.96805868348487	1.90129016662937e-06	2.22569317755037e-05	32.5467110885213	30.8507185479508	16.3394590199501	ARRB1	protein_coding	arrestin beta 1 [Source:HGNC Symbol;Acc:HGNC:711]
ENSG00000137492	1.74604267533145	0.0211065793164063	0.0791759898670926	8.97310140392621	10.4879850408538	5.254200220792	THAP12	protein_coding	THAP domain containing 12 [Source:HGNC Symbol;Acc:HGNC:9440]
ENSG00000137497	2.5507299893409	5.11550217286945e-16	1.97307542142022e-14	68.7009238482707	69.3781949511127	23.0298760869226	NUMA1	protein_coding	nuclear mitotic apparatus protein 1 [Source:HGNC Symbol;Acc:HGNC:8059]
ENSG00000137642	3.44490966245118	0.000272911403531291	0.00194793346980756	10.346646598035	12.5461539023271	1.86618088362975	SORL1	protein_coding	sortilin related receptor 1 [Source:HGNC Symbol;Acc:HGNC:11185]
ENSG00000137693	1.31310343971315	2.12638566689701e-06	2.46284168579775e-05	57.7084222717928	62.8996476288642	45.6174431914823	YAP1	protein_coding	Yes associated protein 1 [Source:HGNC Symbol;Acc:HGNC:16262]
ENSG00000137713	1.91783823044926	0.00385669247629847	0.0195088008658158	12.3944937088471	14.9626990355652	6.44283810857878	PPP2R1B	protein_coding	protein phosphatase 2 scaffold subunit Abeta [Source:HGNC Symbol;Acc:HGNC:9303]
ENSG00000137747	1.23736099992457	0.0168910291315557	0.0658887016431578	16.076765020161	12.712012429083	13.3934095563939	TMPRSS13	protein_coding	transmembrane protease, serine 13 [Source:HGNC Symbol;Acc:HGNC:29808]
ENSG00000137802	2.61224613126884	4.15979272065638e-06	4.58415252750722e-05	21.5662654904939	21.5209067291036	6.92764727673306	MAPKBP1	protein_coding	mitogen-activated protein kinase binding protein 1 [Source:HGNC Symbol;Acc:HGNC:29536]
ENSG00000137807	1.4527433199292	0.00203523435804504	0.0112866406749834	20.9552336162734	24.1619778794014	15.0365586711876	KIF23	protein_coding	kinesin family member 23 [Source:HGNC Symbol;Acc:HGNC:6392]
ENSG00000137812	2.02841255700751	5.30875021638595e-05	0.00045212668155689	22.5212076396396	26.1570488597954	10.8431112359689	KNL1	protein_coding	kinetochore scaffold 1 [Source:HGNC Symbol;Acc:HGNC:24054]
ENSG00000137822	1.55059642084741	0.0404293607268719	0.133185580888907	8.39686450703405	8.72660885463175	5.63010342870353	TUBGCP4	protein_coding	tubulin gamma complex associated protein 4 [Source:HGNC Symbol;Acc:HGNC:16691]
ENSG00000137845	2.30439976067641	1.0463364133237e-06	1.31573797261624e-05	28.0248222590567	34.4762710909705	11.1435785454341	ADAM10	protein_coding	ADAM metallopeptidase domain 10 [Source:HGNC Symbol;Acc:HGNC:188]
ENSG00000137869	1.62621948015816	0.00429914856897045	0.021467200779664	15.21321408944	18.7722328189271	9.67955508187312	CYP19A1	protein_coding	cytochrome P450 family 19 subfamily A member 1 [Source:HGNC Symbol;Acc:HGNC:2594]
ENSG00000137936	1.99984245816015	0.00279121595699954	0.0148101820222806	12.5548005652456	9.80884248470338	6.16555978659926	BCAR3	protein_coding	breast cancer anti-estrogen resistance 3 [Source:HGNC Symbol;Acc:HGNC:973]
ENSG00000137962	1.77581369123482	0.00650685411401674	0.0303032052662839	12.2031863932673	12.5830899326366	6.99963378470465	ARHGAP29	protein_coding	Rho GTPase activating protein 29 [Source:HGNC Symbol;Acc:HGNC:30207]
ENSG00000138002	3.22262353656815	0.000578351673318227	0.00377229487084636	9.7870166562545	11.4975605745241	2.05929819974338	IFT172	protein_coding	intraflagellar transport 172 [Source:HGNC Symbol;Acc:HGNC:30391]
ENSG00000138018	1.28202573613032	0.0309088909442419	0.108284597852404	12.4127348496365	16.2139373304514	10.0256961510561	SELENOI	protein_coding	selenoprotein I [Source:HGNC Symbol;Acc:HGNC:29361]
ENSG00000138029	1.57865581689186	0.00154271591051939	0.00887430366500495	19.5295931649827	19.6340264973223	12.8423855552715	HADHB	protein_coding	hydroxyacyl-CoA dehydrogenase trifunctional multienzyme complex subunit beta [Source:HGNC Symbol;Acc:HGNC:4803]
ENSG00000138032	1.5220739085746	0.000141379608675672	0.00108091627115822	29.7565742308934	35.3609851692519	20.3501816650599	PPM1B	protein_coding	protein phosphatase, Mg2+/Mn2+ dependent 1B [Source:HGNC Symbol;Acc:HGNC:9276]
ENSG00000138073	1.02589705409737	0.0430009275686804	0.139405485549973	15.5951382368955	12.7042787139894	15.0431471810473	PREB	protein_coding	prolactin regulatory element binding [Source:HGNC Symbol;Acc:HGNC:9356]
ENSG00000138074	1.03333843072849	1.58007333547025e-07	2.30480030533928e-06	103.418373185606	99.4964723575609	99.2446490172553	SLC5A6	protein_coding	solute carrier family 5 member 6 [Source:HGNC Symbol;Acc:HGNC:11041]
ENSG00000138078	1.4489911850681	0.0477761294534635	0.150586155537711	8.65985665788843	10.7261386736271	6.23011631472718	PREPL	protein_coding	prolyl endopeptidase-like [Source:HGNC Symbol;Acc:HGNC:30228]
ENSG00000138081	1.77235367995294	4.21535815809471e-06	4.63689397390419e-05	34.9742402749765	41.4947511650292	20.1090674294869	FBXO11	protein_coding	F-box protein 11 [Source:HGNC Symbol;Acc:HGNC:13590]
ENSG00000138092	1.90956613625042	2.82469892175108e-05	0.000252544032870375	26.174275144707	28.1138649318316	13.6840054769901	CENPO	protein_coding	centromere protein O [Source:HGNC Symbol;Acc:HGNC:28152]
ENSG00000138095	3.19840598160097	1.81336179349494e-43	2.2731245648873e-41	158.952049148539	207.748723081516	34.0114583353068	LRPPRC	protein_coding	leucine rich pentatricopeptide repeat containing [Source:HGNC Symbol;Acc:HGNC:15714]
ENSG00000138107	1.14987391176113	0.00685034330881782	0.0315126266736673	23.1356032349645	21.2450089670876	20.4790379449691	ACTR1A	protein_coding	ARP1 actin related protein 1 homolog A [Source:HGNC Symbol;Acc:HGNC:167]
ENSG00000138119	3.20991199392251	8.29940506571765e-45	1.07392516732093e-42	163.532256974001	194.184900143328	34.7135395596402	MYOF	protein_coding	myoferlin [Source:HGNC Symbol;Acc:HGNC:3656]
ENSG00000138160	1.94128151968374	6.9491150772137e-05	0.000575934234429681	23.1120782788161	27.6893283537708	11.8203488506242	KIF11	protein_coding	kinesin family member 11 [Source:HGNC Symbol;Acc:HGNC:6388]
ENSG00000138162	2.99104311423094	6.14997472331223e-07	8.03569987191524e-06	22.0105086394032	23.5679802303594	5.43765493748491	TACC2	protein_coding	transforming acidic coiled-coil containing protein 2 [Source:HGNC Symbol;Acc:HGNC:11523]
ENSG00000138166	1.62579144014653	0.0210818669090148	0.0791079471104097	9.93089731851359	10.2522336798394	6.32050476305821	DUSP5	protein_coding	dual specificity phosphatase 5 [Source:HGNC Symbol;Acc:HGNC:3071]
ENSG00000138182	1.84842763369163	0.00172722414589019	0.0097859771052931	15.3169465025621	16.9862628805855	8.35440056917113	KIF20B	protein_coding	kinesin family member 20B [Source:HGNC Symbol;Acc:HGNC:7212]
ENSG00000138246	2.63519890289672	3.04358443193714e-09	5.79533149587525e-08	35.4399233566866	41.9394166609684	11.2045423207726	DNAJC13	protein_coding	DnaJ heat shock protein family (Hsp40) member C13 [Source:HGNC Symbol;Acc:HGNC:30343]
ENSG00000138279	1.41805932551621	0.000209166135629726	0.00153015518308093	31.3857998183075	35.9543004343682	23.0690690770756	ANXA7	protein_coding	annexin A7 [Source:HGNC Symbol;Acc:HGNC:545]
ENSG00000138336	1.73119152134214	3.77298770377829e-08	6.10270618646075e-07	51.6716602753171	56.3236564369213	30.5694131601262	TET1	protein_coding	tet methylcytosine dioxygenase 1 [Source:HGNC Symbol;Acc:HGNC:29484]
ENSG00000138346	2.13208553862298	0.00531070009369888	0.0256250861778558	10.0519477803101	11.5366504362719	4.50405603527705	DNA2	protein_coding	DNA replication helicase/nuclease 2 [Source:HGNC Symbol;Acc:HGNC:2939]
ENSG00000138363	1.86567629690582	1.91474450756459e-16	7.60463214654532e-15	104.250206371608	108.700866080232	56.1859408225841	ATIC	protein_coding	5-aminoimidazole-4-carboxamide ribonucleotide formyltransferase/IMP cyclohydrolase [Source:HGNC Symbol;Acc:HGNC:794]
ENSG00000138375	1.84244235646386	0.00391641218560081	0.0197776350153253	13.0395180227302	12.3480462335103	7.14177865535487	SMARCAL1	protein_coding	SWI/SNF related, matrix associated, actin dependent regulator of chromatin, subfamily a like 1 [Source:HGNC Symbol;Acc:HGNC:11102]
ENSG00000138376	1.45612582490265	0.0486693848786458	0.152841173702929	8.52814507474401	9.71101064546557	6.10509309160914	BARD1	protein_coding	BRCA1 associated RING domain 1 [Source:HGNC Symbol;Acc:HGNC:952]
ENSG00000138386	1.16372984751458	0.044802879402673	0.143469358896159	12.4976474740836	13.5011529929849	10.9568556692404	NAB1	protein_coding	NGFI-A binding protein 1 [Source:HGNC Symbol;Acc:HGNC:7626]
ENSG00000138399	1.72862755823902	0.00555050824894501	0.0265691393268911	13.1597094997418	15.2821618414112	7.79924956939831	FASTKD1	protein_coding	FAST kinase domains 1 [Source:HGNC Symbol;Acc:HGNC:26150]
ENSG00000138411	2.37044006351006	0.0372951651150778	0.124842842001348	4.92959775898004	5.63200341257429	1.87246273428629	HECW2	protein_coding	HECT, C2 and WW domain containing E3 ubiquitin protein ligase 2 [Source:HGNC Symbol;Acc:HGNC:29853]
ENSG00000138413	1.91362499233504	2.72650774145567e-11	6.44612851879716e-10	66.0391259650858	79.312718329741	34.4284963259022	IDH1	protein_coding	isocitrate dehydrogenase (NADP(+)) 1, cytosolic [Source:HGNC Symbol;Acc:HGNC:5382]
ENSG00000138434	2.02022259041917	0.00210816210704396	0.0116374416496179	13.1020226841918	14.1296289151101	6.34404143760738	SSFA2	protein_coding	sperm specific antigen 2 [Source:HGNC Symbol;Acc:HGNC:11319]
ENSG00000138448	2.54999482663166	1.87785568869674e-07	2.69667247706164e-06	28.383930324452	36.8619842448465	9.51969122507202	ITGAV	protein_coding	integrin subunit alpha V [Source:HGNC Symbol;Acc:HGNC:6150]
ENSG00000138449	1.43787550902628	0.000123859019380574	0.000962246248693243	32.9418076738706	35.1191459439923	23.882458441125	SLC40A1	protein_coding	solute carrier family 40 member 1 [Source:HGNC Symbol;Acc:HGNC:10909]
ENSG00000138463	1.56800726289523	0.000670196006821581	0.00429225053011757	22.7582281466092	26.6491235319055	15.0763596435499	DIRC2	protein_coding	disrupted in renal carcinoma 2 [Source:HGNC Symbol;Acc:HGNC:16628]
ENSG00000138593	2.03513187698654	0.0015220668189392	0.0087807057042734	13.7997232421345	16.9532943059915	6.61317321546844	SECISBP2L	protein_coding	SECIS binding protein 2 like [Source:HGNC Symbol;Acc:HGNC:28997]
ENSG00000138600	1.8064170634422	0.0131320477690277	0.0538803487393382	9.90191380833799	12.6436180234397	5.56043390159327	SPPL2A	protein_coding	signal peptide peptidase like 2A [Source:HGNC Symbol;Acc:HGNC:30227]
ENSG00000138614	1.70990571535817	0.000374153706802815	0.00256702719935295	21.9909313767435	25.6932984510866	13.203405908562	INTS14	protein_coding	integrator complex subunit 14 [Source:HGNC Symbol;Acc:HGNC:25372]
ENSG00000138623	1.82646519733866	7.34301730063379e-05	0.000604417716797722	24.9251164453443	26.1662278571511	13.8035771566305	SEMA7A	protein_coding	semaphorin 7A (John Milton Hagen blood group) [Source:HGNC Symbol;Acc:HGNC:10741]
ENSG00000138641	2.41841288391545	5.43044429693597e-05	0.000461511064048923	18.0886477381855	24.1657525510092	6.64609497168269	HERC3	protein_coding	HECT and RLD domain containing E3 ubiquitin protein ligase 3 [Source:HGNC Symbol;Acc:HGNC:4876]
ENSG00000138646	2.87400068741944	9.67792107213078e-07	1.22464881369108e-05	22.0878400516766	25.9244856724226	5.91790645420461	HERC5	protein_coding	HECT and RLD domain containing E3 ubiquitin protein ligase 5 [Source:HGNC Symbol;Acc:HGNC:24368]
ENSG00000138658	1.9060387627551	0.0499351780167631	0.156164223558661	5.75267442296477	6.68495822802497	3.01488129025117	ZGRF1	protein_coding	zinc finger GRF-type containing 1 [Source:HGNC Symbol;Acc:HGNC:25654]
ENSG00000138674	2.0830474673936	7.26098609917771e-13	2.02265524809038e-11	68.5743995817872	77.6010096369909	31.7890467690396	SEC31A	protein_coding	SEC31 homolog A, COPII coat complex component [Source:HGNC Symbol;Acc:HGNC:17052]
ENSG00000138688	3.21115348854621	1.19915136842489e-07	1.77935728330766e-06	23.2277648017744	25.5496803378064	4.92639420550712	KIAA1109	protein_coding	KIAA1109 [Source:HGNC Symbol;Acc:HGNC:26953]
ENSG00000138758	1.10422002393468	7.34039520582707e-05	0.000604615440841361	53.0911809546842	52.4781828297229	48.5058699982636	SEPT11	protein_coding	septin 11 [Source:HGNC Symbol;Acc:HGNC:25589]
ENSG00000138760	1.73726115714494	0.00135279899086708	0.00789121815612918	17.4492838809001	20.0460774516191	10.279811502977	SCARB2	protein_coding	scavenger receptor class B member 2 [Source:HGNC Symbol;Acc:HGNC:1665]
ENSG00000138768	1.3870161770586	0.00265922373049516	0.0141911744446912	21.3141147393339	26.6740080487086	16.006968387276	USO1	protein_coding	USO1 vesicle transport factor [Source:HGNC Symbol;Acc:HGNC:30904]
ENSG00000138778	2.56236985077093	1.44591850244989e-06	1.74525408811254e-05	24.1390589794599	28.7376515597621	8.0268549007044	CENPE	protein_coding	centromere protein E [Source:HGNC Symbol;Acc:HGNC:1856]
ENSG00000138801	2.13498971645606	1.58492176210867e-05	0.000150299042436688	24.0612832014914	28.3704779044994	10.7596489325521	PAPSS1	protein_coding	3'-phosphoadenosine 5'-phosphosulfate synthase 1 [Source:HGNC Symbol;Acc:HGNC:8603]
ENSG00000138802	2.40192940786934	1.16641272532918e-07	1.73505695137347e-06	31.4216219301576	34.8600671612801	11.6775318698201	SEC24B	protein_coding	SEC24 homolog B, COPII coat complex component [Source:HGNC Symbol;Acc:HGNC:10704]
ENSG00000138814	1.64814439931482	0.000103189229660356	0.000818036356872676	27.5988742133859	28.329856829875	17.2952055293405	PPP3CA	protein_coding	protein phosphatase 3 catalytic subunit alpha [Source:HGNC Symbol;Acc:HGNC:9314]
ENSG00000138829	3.62654139302887	3.09833745942722e-15	1.07450700249992e-13	46.6833069626743	57.5734156416685	7.42402002990246	FBN2	protein_coding	fibrillin 2 [Source:HGNC Symbol;Acc:HGNC:3604]
ENSG00000138834	2.42103975934747	0.00806184734560618	0.0361461516233327	7.78430175297171	3.97905819053631	2.85488971544601	MAPK8IP3	protein_coding	mitogen-activated protein kinase 8 interacting protein 3 [Source:HGNC Symbol;Acc:HGNC:6884]
ENSG00000139083	1.82554129198854	0.0135465616363709	0.0552420612443537	9.67284791810833	9.02997072798745	5.36027330923672	ETV6	protein_coding	ETS variant 6 [Source:HGNC Symbol;Acc:HGNC:3495]
ENSG00000139116	2.30971411500418	1.35536400143231e-05	0.000130588073604775	22.1919332313382	25.0048727650097	8.79178721992568	KIF21A	protein_coding	kinesin family member 21A [Source:HGNC Symbol;Acc:HGNC:19349]
ENSG00000139117	2.4143881170521	0.00566496133622002	0.0270309852181093	8.51477334355606	10.8808105411352	3.13722096874832	CPNE8	protein_coding	copine 8 [Source:HGNC Symbol;Acc:HGNC:23498]
ENSG00000139197	1.83592622534848	0.00730002963076314	0.0332256265418319	11.3321406796862	12.2111968263563	6.23474011439477	PEX5	protein_coding	peroxisomal biogenesis factor 5 [Source:HGNC Symbol;Acc:HGNC:9719]
ENSG00000139218	1.64855087656111	0.000507182320632912	0.00335907102173718	22.1211960182505	24.9199235501447	13.8586396517036	SCAF11	protein_coding	SR-related CTD associated factor 11 [Source:HGNC Symbol;Acc:HGNC:10784]
ENSG00000139324	1.6448964861634	0.00641306800214541	0.0299359427221947	13.6399758658038	16.8762664847596	8.56693913551012	TMTC3	protein_coding	transmembrane and tetratricopeptide repeat containing 3 [Source:HGNC Symbol;Acc:HGNC:26899]
ENSG00000139350	1.63223124004769	0.0179186391572125	0.0691796290079871	10.4019762589871	11.3266526035159	6.59083678215045	NEDD1	protein_coding	neural precursor cell expressed, developmentally down-regulated 1 [Source:HGNC Symbol;Acc:HGNC:7723]
ENSG00000139372	1.4730789989657	0.0185994816877466	0.0713959051452448	11.9448347493235	16.0078601163986	8.45112339419801	TDG	protein_coding	thymine DNA glycosylase [Source:HGNC Symbol;Acc:HGNC:11700]
ENSG00000139436	1.78133190393335	0.0106590392656265	0.0454056207159466	10.70189419869	10.9242328565813	6.11507206450506	GIT2	protein_coding	GIT ArfGAP 2 [Source:HGNC Symbol;Acc:HGNC:4273]
ENSG00000139496	1.41350815664611	0.00276218368324282	0.014675548981962	20.5527349781345	23.906725913872	15.1543226493936	NUP58	protein_coding	nucleoporin 58 [Source:HGNC Symbol;Acc:HGNC:20261]
ENSG00000139514	2.49700038565711	0.000416091783547895	0.0028257610176159	13.3341244599347	15.7129335967345	4.63946337721079	SLC7A1	protein_coding	solute carrier family 7 member 1 [Source:HGNC Symbol;Acc:HGNC:11057]
ENSG00000139517	1.92287773486833	0.0407686603793336	0.134083098935474	6.19127785114554	7.53321581493999	3.20709393204535	LNX2	protein_coding	ligand of numb-protein X 2 [Source:HGNC Symbol;Acc:HGNC:20421]
ENSG00000139531	1.15519938366881	0.0397525335825202	0.13131539641286	13.2810687088522	10.9313877353412	11.7127431495355	SUOX	protein_coding	sulfite oxidase [Source:HGNC Symbol;Acc:HGNC:11460]
ENSG00000139613	1.12669547844867	0.00513398030812517	0.0249625531426175	25.6038155035072	18.8456195526597	23.0308950207193	SMARCC2	protein_coding	SWI/SNF related, matrix associated, actin dependent regulator of chromatin subfamily c member 2 [Source:HGNC Symbol;Acc:HGNC:11105]
ENSG00000139618	2.32574370848721	0.000169550770996668	0.00127523373635869	16.4411279685682	19.773291392035	6.44151841685602	BRCA2	protein_coding	BRCA2, DNA repair associated [Source:HGNC Symbol;Acc:HGNC:1101]
ENSG00000139629	1.8536078727973	2.79779144997247e-06	3.17928444843897e-05	34.1101717355392	34.2909574960227	18.5382014703893	GALNT6	protein_coding	polypeptide N-acetylgalactosaminyltransferase 6 [Source:HGNC Symbol;Acc:HGNC:4128]
ENSG00000139641	2.6147482302535	1.46023271668151e-10	3.2008088365292e-09	41.7662578194716	44.7182865986401	13.3931637350956	ESYT1	protein_coding	extended synaptotagmin 1 [Source:HGNC Symbol;Acc:HGNC:29534]
ENSG00000139645	2.51618694211279	1.56143293337678e-05	0.000148539793836017	19.8001522307349	21.8480363593581	6.79823302048198	ANKRD52	protein_coding	ankyrin repeat domain 52 [Source:HGNC Symbol;Acc:HGNC:26614]
ENSG00000139697	2.77723486630837	2.02043585954921e-15	7.13018332369948e-14	60.105295782979	70.7785714172268	17.2209458275162	SBNO1	protein_coding	strawberry notch homolog 1 [Source:HGNC Symbol;Acc:HGNC:22973]
ENSG00000139718	2.00849757578784	1.46172540678281e-05	0.000139828327068556	26.2366181394669	22.8466779276756	12.8075216744225	SETD1B	protein_coding	SET domain containing 1B [Source:HGNC Symbol;Acc:HGNC:29187]
ENSG00000139719	1.93857302200877	0.0462127967313785	0.146773501152127	5.81476370203647	5.80098807667595	2.97946785307062	VPS33A	protein_coding	VPS33A, CORVET/HOPS core subunit [Source:HGNC Symbol;Acc:HGNC:18179]
ENSG00000139722	1.17565087310792	0.0263436006923398	0.0952008680875727	15.0670633658908	12.5053023540122	13.1007964554094	VPS37B	protein_coding	VPS37B, ESCRT-I subunit [Source:HGNC Symbol;Acc:HGNC:25754]
ENSG00000139734	1.57337090270693	0.00335058415176517	0.0172976961314209	16.8440994408643	18.4928375969135	11.1170925779035	DIAPH3	protein_coding	diaphanous related formin 3 [Source:HGNC Symbol;Acc:HGNC:15480]
ENSG00000139746	1.06006945612557	0.0457412813223456	0.145853359680209	14.4036543150257	13.5335365396258	13.5686064975222	RBM26	protein_coding	RNA binding motif protein 26 [Source:HGNC Symbol;Acc:HGNC:20327]
ENSG00000139842	1.40730121990036	0.00686557269069325	0.0315344663205353	16.8781519475156	18.0613205745736	12.4985684743853	CUL4A	protein_coding	cullin 4A [Source:HGNC Symbol;Acc:HGNC:2554]
ENSG00000139926	2.50659493247941	0.00452804708231685	0.0223872303157769	8.58797555826893	9.45717989181345	2.96828638278525	FRMD6	protein_coding	FERM domain containing 6 [Source:HGNC Symbol;Acc:HGNC:19839]
ENSG00000139990	1.33709923014301	0.0157627956682153	0.0623158617185619	14.5554278913762	11.9061798340861	11.3160084546915	DCAF5	protein_coding	DDB1 and CUL4 associated factor 5 [Source:HGNC Symbol;Acc:HGNC:20224]
ENSG00000139998	1.19564234829538	0.00292685375329867	0.0153873997672329	26.321290935401	23.0093914394583	22.5713864392487	RAB15	protein_coding	RAB15, member RAS oncogene family [Source:HGNC Symbol;Acc:HGNC:20150]
ENSG00000140022	2.08256290692613	0.00327433556649787	0.0169988585881084	11.5258345958483	11.9616454063184	5.34482809535815	STON2	protein_coding	stonin 2 [Source:HGNC Symbol;Acc:HGNC:30652]
ENSG00000140044	1.18800416921729	0.026847706664892	0.0966164180637889	14.7203082656341	12.2960999535305	12.6901652249899	JDP2	protein_coding	Jun dimerization protein 2 [Source:HGNC Symbol;Acc:HGNC:17546]
ENSG00000140105	1.2999151220631	0.00258631610849838	0.0138327680220753	23.6769433734641	23.3938794642269	18.8880643448139	WARS	protein_coding	tryptophanyl-tRNA synthetase [Source:HGNC Symbol;Acc:HGNC:12729]
ENSG00000140157	1.13584242290807	0.0298384532507474	0.105455490872098	15.2274894025778	18.5896154019053	13.6107146146343	NIPA2	protein_coding	non imprinted in Prader-Willi/Angelman syndrome 2 [Source:HGNC Symbol;Acc:HGNC:17044]
ENSG00000140265	1.85479315915816	0.0102724097967979	0.0440078958685177	10.2275874523574	9.90880947112066	5.55392597065249	ZSCAN29	protein_coding	zinc finger and SCAN domain containing 29 [Source:HGNC Symbol;Acc:HGNC:26673]
ENSG00000140320	2.3605620147568	4.10481431752315e-12	1.06689709496919e-10	54.9095041363082	59.7476102931419	21.000169996986	BAHD1	protein_coding	bromo adjacent homology domain containing 1 [Source:HGNC Symbol;Acc:HGNC:29153]
ENSG00000140326	2.63317135375155	0.0212448062419243	0.0795952672214563	5.35420248758903	4.94151783845432	1.69514359075025	CDAN1	protein_coding	codanin 1 [Source:HGNC Symbol;Acc:HGNC:1713]
ENSG00000140332	1.92057276841204	9.27019710727572e-11	2.06588059238807e-09	62.1736870640893	51.5240252397202	32.2575866417365	TLE3	protein_coding	transducin like enhancer of split 3 [Source:HGNC Symbol;Acc:HGNC:11839]
ENSG00000140396	2.17934119854794	0.000986957329845747	0.0059954793070993	13.6576581381761	14.5173155487761	5.92249125159779	NCOA2	protein_coding	nuclear receptor coactivator 2 [Source:HGNC Symbol;Acc:HGNC:7669]
ENSG00000140443	2.70334339956609	8.53403993651169e-08	1.29669995701997e-06	28.130370296184	28.3470798057235	8.48326939825299	IGF1R	protein_coding	insulin like growth factor 1 receptor [Source:HGNC Symbol;Acc:HGNC:5465]
ENSG00000140459	1.28914919969688	0.00470898956241737	0.0231392325006658	21.1033797206316	17.5164290234236	16.9611266497719	CYP11A1	protein_coding	cytochrome P450 family 11 subfamily A member 1 [Source:HGNC Symbol;Acc:HGNC:2590]
ENSG00000140479	2.28712736879881	4.76783828149636e-08	7.52968056161774e-07	35.3586977973897	31.7548906789157	14.2291049299835	PCSK6	protein_coding	proprotein convertase subtilisin/kexin type 6 [Source:HGNC Symbol;Acc:HGNC:8569]
ENSG00000140521	2.54252461123256	2.62570960030763e-05	0.000236156870927518	18.531918457635	15.7452837841152	6.24768995834163	POLG	protein_coding	DNA polymerase gamma, catalytic subunit [Source:HGNC Symbol;Acc:HGNC:9179]
ENSG00000140525	2.75125704608545	7.21190648413141e-16	2.73779440473304e-14	62.6504691957057	74.8203468294184	18.2763174452159	FANCI	protein_coding	Fanconi anemia complementation group I [Source:HGNC Symbol;Acc:HGNC:25568]
ENSG00000140526	2.120634423479	0.000676787099585447	0.00432985430962853	15.0455327815165	16.4173495999826	6.7952941607665	ABHD2	protein_coding	abhydrolase domain containing 2 [Source:HGNC Symbol;Acc:HGNC:18717]
ENSG00000140534	2.59152953269972	2.56006216306588e-08	4.23765998216435e-07	31.8430978024195	29.9947598523974	10.3767761556101	TICRR	protein_coding	TOPBP1 interacting checkpoint and replication regulator [Source:HGNC Symbol;Acc:HGNC:28704]
ENSG00000140548	1.88963177518343	0.0363388868117272	0.122322283606245	6.63365364889789	6.79247593093945	3.51635091666165	ZNF710	protein_coding	zinc finger protein 710 [Source:HGNC Symbol;Acc:HGNC:25352]
ENSG00000140553	2.46903046244921	4.36667425813901e-06	4.76414850611467e-05	22.8708319585405	24.0668941706873	8.11343937142771	UNC45A	protein_coding	unc-45 myosin chaperone A [Source:HGNC Symbol;Acc:HGNC:30594]
ENSG00000140564	1.50103960208685	3.5143951622966e-07	4.81140288772211e-06	54.4053283478105	49.4959210376837	37.7536332320528	FURIN	protein_coding	furin, paired basic amino acid cleaving enzyme [Source:HGNC Symbol;Acc:HGNC:8568]
ENSG00000140575	2.6242890255913	5.14670300001592e-97	1.58808779236389e-94	442.150001059527	514.094656829059	140.849457322066	IQGAP1	protein_coding	IQ motif containing GTPase activating protein 1 [Source:HGNC Symbol;Acc:HGNC:6110]
ENSG00000140577	1.48208529559227	1.0439324267136e-07	1.56058171715173e-06	60.4540734256232	59.4222942653992	42.5058495496671	CRTC3	protein_coding	CREB regulated transcription coactivator 3 [Source:HGNC Symbol;Acc:HGNC:26148]
ENSG00000140598	2.61483199571699	0.000197173672714071	0.00144947341321999	14.0889461297236	14.1081274389846	4.51763257079234	EFL1	protein_coding	elongation factor like GTPase 1 [Source:HGNC Symbol;Acc:HGNC:25789]
ENSG00000140632	2.11950779507038	4.66760704467613e-11	1.0843626095682e-09	56.4442338464866	56.5514615078064	25.5128762046578	GLYR1	protein_coding	glyoxylate reductase 1 homolog [Source:HGNC Symbol;Acc:HGNC:24434]
ENSG00000140750	1.58984106094838	0.00106388552395253	0.00641101572120418	20.6531385246904	19.7274027632519	13.476324871578	ARHGAP17	protein_coding	Rho GTPase activating protein 17 [Source:HGNC Symbol;Acc:HGNC:18239]
ENSG00000140829	2.06466740006872	2.18695036922695e-07	3.09620714626789e-06	36.1956267636941	34.913669654676	16.994349455456	DHX38	protein_coding	DEAH-box helicase 38 [Source:HGNC Symbol;Acc:HGNC:17211]
ENSG00000140836	2.39827789807784	9.34478141674859e-20	4.51626905900211e-18	92.7584540653063	84.3806384959356	34.5601149529553	ZFHX3	protein_coding	zinc finger homeobox 3 [Source:HGNC Symbol;Acc:HGNC:777]
ENSG00000140943	2.57138781642783	1.4196503157771e-15	5.05445914203007e-14	66.0048315572572	69.3837241176022	21.8115297316863	MBTPS1	protein_coding	membrane bound transcription factor peptidase, site 1 [Source:HGNC Symbol;Acc:HGNC:15456]
ENSG00000140948	2.30758170956419	0.000339240749986972	0.00236525097644451	15.0689513577813	17.5947596792779	5.97870301102303	ZCCHC14	protein_coding	zinc finger CCHC-type containing 14 [Source:HGNC Symbol;Acc:HGNC:24134]
ENSG00000140950	1.94513185454849	0.00321747070187411	0.0167614902278585	12.6439876302265	14.2002037560222	6.44935510652808	TLDC1	protein_coding	TBC/LysM-associated domain containing 1 [Source:HGNC Symbol;Acc:HGNC:29325]
ENSG00000140983	1.57723878443299	0.00222470916838592	0.0121968793313695	18.2432928142733	12.6653750837732	12.0083214789033	RHOT2	protein_coding	ras homolog family member T2 [Source:HGNC Symbol;Acc:HGNC:21169]
ENSG00000140987	2.19769778804223	0.0112503452066569	0.04755414619491	8.00293238053553	7.49689576664282	3.42650565927384	ZSCAN32	protein_coding	zinc finger and SCAN domain containing 32 [Source:HGNC Symbol;Acc:HGNC:20812]
ENSG00000140992	2.81775172224749	5.28810367145958e-09	9.6128458583602e-08	32.0112523359708	37.4102935644168	8.91764413941063	PDPK1	protein_coding	3-phosphoinositide dependent protein kinase 1 [Source:HGNC Symbol;Acc:HGNC:8816]
ENSG00000141002	1.45368883282437	0.000146550534292114	0.00111690255204009	31.709000545439	26.8015617385322	22.7380842888331	TCF25	protein_coding	transcription factor 25 [Source:HGNC Symbol;Acc:HGNC:29181]
ENSG00000141027	2.15184152833321	1.75615650349364e-06	2.07599090010241e-05	29.2105347490712	27.4431085557035	12.910585057454	NCOR1	protein_coding	nuclear receptor corepressor 1 [Source:HGNC Symbol;Acc:HGNC:7672]
ENSG00000141068	2.23381604682138	5.55517733817889e-13	1.55829846358146e-11	63.4714591703554	62.7874348950376	26.5037977836334	KSR1	protein_coding	kinase suppressor of ras 1 [Source:HGNC Symbol;Acc:HGNC:6465]
ENSG00000141084	1.22013435554599	0.0349556758829044	0.118896722321897	12.8064473111019	11.9252288423538	10.7970941627587	RANBP10	protein_coding	RAN binding protein 10 [Source:HGNC Symbol;Acc:HGNC:29285]
ENSG00000141252	2.20052554174695	0.0276118944798102	0.098863891154429	6.03387641624625	5.56359148510756	2.57838329162366	VPS53	protein_coding	VPS53, GARP complex subunit [Source:HGNC Symbol;Acc:HGNC:25608]
ENSG00000141258	2.38410165432408	0.0136653970400477	0.0555947897160021	6.86534711101067	4.05300583272626	2.58316204562551	SGSM2	protein_coding	small G protein signaling modulator 2 [Source:HGNC Symbol;Acc:HGNC:29026]
ENSG00000141279	2.76744850987764	5.86850684892441e-30	4.7397054644266e-28	123.70070907154	149.338025589154	35.6830885577974	NPEPPS	protein_coding	aminopeptidase puromycin sensitive [Source:HGNC Symbol;Acc:HGNC:7900]
ENSG00000141298	2.62344532154697	0.000130436340984205	0.00100749096752498	14.8261898131204	16.7702301989333	4.725731945127	SSH2	protein_coding	slingshot protein phosphatase 2 [Source:HGNC Symbol;Acc:HGNC:30580]
ENSG00000141367	3.54357373939329	3.25402268193801e-66	6.52648482574034e-64	225.602354176283	289.219492300348	38.0011641682137	CLTC	protein_coding	clathrin heavy chain [Source:HGNC Symbol;Acc:HGNC:2092]
ENSG00000141376	1.71881818008305	0.0260821621524578	0.0944262152053781	8.53893573498939	8.90795525240464	5.09522277776378	BCAS3	protein_coding	BCAS3, microtubule associated cell migration factor [Source:HGNC Symbol;Acc:HGNC:14347]
ENSG00000141385	2.44264823447386	3.00850776480756e-08	4.91239924582011e-07	33.6965950258461	38.2948540823195	12.1744932350893	AFG3L2	protein_coding	AFG3 like matrix AAA peptidase subunit 2 [Source:HGNC Symbol;Acc:HGNC:315]
ENSG00000141429	1.16415240891596	0.0306908500924996	0.107740282967661	14.4886793829364	16.3292995051642	12.6987001697048	GALNT1	protein_coding	polypeptide N-acetylgalactosaminyltransferase 1 [Source:HGNC Symbol;Acc:HGNC:4123]
ENSG00000141448	1.51303052175465	0.000541463373000725	0.00355287362633082	24.803608959626	22.0196405334941	17.0695694175627	GATA6	protein_coding	GATA binding protein 6 [Source:HGNC Symbol;Acc:HGNC:4174]
ENSG00000141449	2.84284183710557	8.10547952039766e-46	1.09597011852208e-43	187.881401156896	213.006342059152	51.4373263128309	GREB1L	protein_coding	growth regulation by estrogen in breast cancer 1 like [Source:HGNC Symbol;Acc:HGNC:31042]
ENSG00000141452	2.11912569320937	0.00479349250202766	0.0234682216311639	10.3711840998485	8.93681663471837	4.68903211193612	C18orf8	protein_coding	chromosome 18 open reading frame 8 [Source:HGNC Symbol;Acc:HGNC:24326]
ENSG00000141456	1.04507333281373	0.0129331015977692	0.0532274092433498	22.8219990501615	18.1219595733151	21.7235362884355	PELP1	protein_coding	proline, glutamate and leucine rich protein 1 [Source:HGNC Symbol;Acc:HGNC:30134]
ENSG00000141458	2.85509921663103	1.50804038996304e-11	3.65882218806758e-10	42.1904318429282	50.9090527426371	11.4529859379382	NPC1	protein_coding	NPC intracellular cholesterol transporter 1 [Source:HGNC Symbol;Acc:HGNC:7897]
ENSG00000141503	1.82032818184702	1.5545402050553e-09	3.07686460980847e-08	58.0791076013208	45.5870948817324	32.3014346466708	MINK1	protein_coding	misshapen like kinase 1 [Source:HGNC Symbol;Acc:HGNC:17565]
ENSG00000141543	1.21522474231463	0.00904602383049362	0.0397008937914516	19.7455159690497	16.943213524891	16.7041603178621	EIF4A3	protein_coding	eukaryotic translation initiation factor 4A3 [Source:HGNC Symbol;Acc:HGNC:18683]
ENSG00000141551	1.41429225373163	0.00104872106024724	0.00632596954336607	24.6185794532522	21.5406945350984	18.1423633321191	CSNK1D	protein_coding	casein kinase 1 delta [Source:HGNC Symbol;Acc:HGNC:2452]
ENSG00000141556	2.11770018032533	3.48852625021589e-05	0.000305983417602756	22.3508982060434	23.4333061696399	10.1153046242841	TBCD	protein_coding	tubulin folding cofactor D [Source:HGNC Symbol;Acc:HGNC:11581]
ENSG00000141564	3.04785788005812	1.75353389571918e-12	4.71027386184925e-11	43.2480668355863	41.1521682888014	10.2717707187814	RPTOR	protein_coding	regulatory associated protein of MTOR complex 1 [Source:HGNC Symbol;Acc:HGNC:30287]
ENSG00000141568	2.22175391024016	3.60058000531497e-11	8.42984042489502e-10	53.8460820043566	51.2662889267285	22.6733034219134	FOXK2	protein_coding	forkhead box K2 [Source:HGNC Symbol;Acc:HGNC:6036]
ENSG00000141577	1.9301449257594	0.0219847963998953	0.0819848279753145	7.72232748788618	5.73619974558973	3.98008143596865	CEP131	protein_coding	centrosomal protein 131 [Source:HGNC Symbol;Acc:HGNC:29511]
ENSG00000141579	1.30615172729633	0.0344138362239857	0.117652302590751	11.5825291260857	9.30916030851397	9.1999997132924	ZNF750	protein_coding	zinc finger protein 750 [Source:HGNC Symbol;Acc:HGNC:25843]
ENSG00000141580	1.57255186695262	8.68534977541064e-06	8.78315119304972e-05	38.7434412219157	40.2706605824876	25.5851620724338	WDR45B	protein_coding	WD repeat domain 45B [Source:HGNC Symbol;Acc:HGNC:25072]
ENSG00000141582	1.44759342598018	0.00131027882477879	0.00767294178948322	22.8609198953144	19.4986714670947	16.4626566602622	CBX4	protein_coding	chromobox 4 [Source:HGNC Symbol;Acc:HGNC:1554]
ENSG00000141627	1.39429115958326	0.0425083056134681	0.138218035599156	9.6384641968796	10.0380786170348	7.20210814578424	DYM	protein_coding	dymeclin [Source:HGNC Symbol;Acc:HGNC:21317]
ENSG00000141644	1.94150686596233	0.00129537632128254	0.0076004674062965	15.1128733154017	14.9251187266126	7.72806026358647	MBD1	protein_coding	methyl-CpG binding domain protein 1 [Source:HGNC Symbol;Acc:HGNC:6916]
ENSG00000141646	1.84199283600334	0.0233641337147397	0.0865386226910365	8.05823983607606	9.67713551860352	4.41489475730968	SMAD4	protein_coding	SMAD family member 4 [Source:HGNC Symbol;Acc:HGNC:6770]
ENSG00000141699	1.20015424521328	0.0443469554420806	0.142578482978894	11.9508653727018	10.8582542379494	10.2162659149671	RETREG3	protein_coding	reticulophagy regulator family member 3 [Source:HGNC Symbol;Acc:HGNC:27258]
ENSG00000141736	2.23968709512276	2.86039564027014e-06	3.24429793920932e-05	26.6577543299283	24.4208190849621	11.0862795733727	ERBB2	protein_coding	erb-b2 receptor tyrosine kinase 2 [Source:HGNC Symbol;Acc:HGNC:3430]
ENSG00000141738	1.49930736767593	0.00317071489678565	0.01654656681176	18.2904121112104	15.6265601764916	12.7075627274881	GRB7	protein_coding	growth factor receptor bound protein 7 [Source:HGNC Symbol;Acc:HGNC:4567]
[truncated: 1,453 more rows]
